# Supplementary material for: Estrogen-related receptor alpha directly binds to p53 and cooperatively controls colon cancer growth through the regulation of mitochondrial biogenesis and function
Source: Cancer Metab. 2020 Dec 10;8:28. doi: 10.1186/s40170-020-00234-5 (PMC7731476; doi:10.1186/s40170-020-00234-5)
Supplement: Supplementary file 7 — Additional file 7: Table S1. List of proteins identified through mass spectrometry-based proteomics. All experiments were conducted using HCT-116p53+/+ and HCT-116p53-/- cells treated with XCT790 (15 μM) or vehicle (DMSO). [file 40170_2020_234_MOESM7_ESM.xlsx]

## Sheet: p53WT_XCT790 to p53WT_CTRL
Row	Index	Peak Name		m/z	Ret. Time	Group	Use	t-value	p-value	Mean 1	Mean 2	Median 1	Median 2	Sigma 1	Sigma 2	Delta	Fold Change	Log (Fold Change)
212	212	sp|Q9Y3U8|RL36_HUMAN	Q9Y3U8	N/A	N/A	60S ribosomal protein L36 OS=Homo sapiens GN=RPL36 PE=1 SV=3	TRUE	8.55577	0.00102	72148	10343.2	77328.2	11293.3	12328.5	2134.37	61804.8	6.97539	0.843568
55	55	sp|Q06830|PRDX1_HUMAN	Q06830	N/A	N/A	Peroxiredoxin-1 OS=Homo sapiens GN=PRDX1 PE=1 SV=1	TRUE	7.02459	0.00216	722930	337260	677948	315773	82175.1	47856.1	385670	2.14354	0.331131
335	335	sp|Q14247|SRC8_HUMAN	Q14247	N/A	N/A	Src substrate cortactin OS=Homo sapiens GN=CTTN PE=1 SV=2	TRUE	1.2287	0.28653	2021.11	988.118	2697.91	913.871	1440.69	211.757	1033	2.04542	0.310782
404	404	sp|Q9BVC6|TM109_HUMAN	Q9BVC6	N/A	N/A	Transmembrane protein 109 OS=Homo sapiens GN=TMEM109 PE=1 SV=1	TRUE	0.968528	0.38763	15168.5	7720.19	8796.37	6113.07	12996.4	2918.45	7448.28	1.96478	0.293314
235	235	sp|O43169|CYB5B_HUMAN	O43169	N/A	N/A	Cytochrome b5 type B OS=Homo sapiens GN=CYB5B PE=1 SV=2	TRUE	1.185	0.30161	41715.2	24976.7	34878.5	21812.4	14004.5	20061.1	16738.6	1.67017	0.22276
424	424	sp|P13647|K2C5_HUMAN	P13647	N/A	N/A	Keratin, type II cytoskeletal 5 OS=Homo sapiens GN=KRT5 PE=1 SV=3	TRUE	2.04442	0.11039	59734.2	42381.5	64200.2	39174.8	12515.3	7713.43	17352.6	1.40944	0.149046
366	366	sp|P02768|ALBU_HUMAN	P02768	N/A	N/A	Serum albumin OS=Homo sapiens GN=ALB PE=1 SV=2	TRUE	1.20827	0.29349	61095.2	45523.7	69528.1	45151	21921.3	4209.44	15571.5	1.34205	0.12777
336	336	sp|Q01813|PFKAP_HUMAN	Q01813	N/A	N/A	ATP-dependent 6-phosphofructokinase, platelet type OS=Homo sapiens GN=PFKP PE=1 SV=2	TRUE	0.74562	0.49733	58856.9	44139.5	63018.8	61330.9	11406	32229.4	14717.5	1.33343	0.12497
241	241	sp|P00390|GSHR_HUMAN	P00390	N/A	N/A	Glutathione reductase, mitochondrial OS=Homo sapiens GN=GSR PE=1 SV=2	TRUE	1.07779	0.34179	183828	156565	179436	162751	8678.49	42945.3	27263.4	1.17413	0.069718
303	303	sp|Q8NFJ5|RAI3_HUMAN	Q8NFJ5	N/A	N/A	Retinoic acid-induced protein 3 OS=Homo sapiens GN=GPRC5A PE=1 SV=2	TRUE	0.554415	0.60883	7619.56	6551.06	7339.22	5676.47	2237.27	2477.41	1068.5	1.1631	0.0656184
239	239	sp|P17096|HMGA1_HUMAN	P17096	N/A	N/A	High mobility group protein HMG-I/HMG-Y OS=Homo sapiens GN=HMGA1 PE=1 SV=3	TRUE	0.874549	0.43119	40093.4	34565	44978.4	34031.5	8817.53	6491.1	5528.44	1.15994	0.0644367
208	208	sp|P22234|PUR6_HUMAN	P22234	N/A	N/A	Multifunctional protein ADE2 OS=Homo sapiens GN=PAICS PE=1 SV=3	TRUE	0.191726	0.8573	107368	96548.7	137280	138363	63490.6	74317.7	10819.7	1.11206	0.0461301
342	342	sp|O43390|HNRPR_HUMAN	O43390	N/A	N/A	Heterogeneous nuclear ribonucleoprotein R OS=Homo sapiens GN=HNRNPR PE=1 SV=1	TRUE	0.384265	0.72034	3183.75	2928.07	3256.21	2822.88	1001.75	569.761	255.677	1.08732	0.036357
343	343	sp|Q8WXI7|MUC16_HUMAN	Q8WXI7	N/A	N/A	Mucin-16 OS=Homo sapiens GN=MUC16 PE=1 SV=2	TRUE	0.114086	0.91467	3354.37	3204.98	3420.98	2636.16	758.679	2137.26	149.382	1.04661	0.0197846
322	322	sp|Q16822|PCKGM_HUMAN	Q16822	N/A	N/A	Phosphoenolpyruvate carboxykinase [GTP], mitochondrial OS=Homo sapiens GN=PCK2 PE=1 SV=3	TRUE	0.0390426	0.97073	6877.61	6607.08	2625.89	1900.16	7668.86	9231.85	270.531	1.04095	0.0174281
340	340	sp|P06899|H2B1J_HUMAN	P06899	N/A	N/A	Histone H2B type 1-J OS=Homo sapiens GN=HIST1H2BJ PE=1 SV=3	TRUE	0.0485675	0.96359	5450.3	5266.97	5680.68	2196.12	754.467	6494.42	183.331	1.03481	0.0148597
177	177	sp|P61513|RL37A_HUMAN	P61513	N/A	N/A	60S ribosomal protein L37a OS=Homo sapiens GN=RPL37A PE=1 SV=2	TRUE	0.0628493	0.9529	42066	40909.5	40042.8	36821.9	9670.76	30369.6	1156.52	1.02827	0.0121072
13	13	sp|P00330|ADH1_YEAST	P00330	N/A	N/A	Alcohol dehydrogenase 1 OS=Saccharomyces cerevisiae (strain ATCC 204508 / S288c) GN=ADH1 PE=1 SV=5	TRUE	0	1	7.20777e+06	7.20777e+06	7.20777e+06	7.20777e+06	0.125	0.125	0	1	0
406	406	sp|P05387|RLA2_HUMAN	P05387	N/A	N/A	60S acidic ribosomal protein P2 OS=Homo sapiens GN=RPLP2 PE=1 SV=1	TRUE	-0.0323475	0.97574	3592.66	3645.58	3390.09	2884.13	2072.89	1931.68	-52.9166	0.985485	-0.0063501
94	94	sp|Q02543|RL18A_HUMAN	Q02543	N/A	N/A	60S ribosomal protein L18a OS=Homo sapiens GN=RPL18A PE=1 SV=2	TRUE	-0.177935	0.86742	128230	132325	124471	133065	39611.5	4413.42	-4094.49	0.969057	-0.0136506
193	193	sp|P62826|RAN_HUMAN	P62826	N/A	N/A	GTP-binding nuclear protein Ran OS=Homo sapiens GN=RAN PE=1 SV=3	TRUE	-0.0838275	0.93722	96540.6	100451	96636.3	133272	8748.51	80330.7	-3910.82	0.961068	-0.0172461
176	176	sp|Q02952|AKA12_HUMAN	Q02952	N/A	N/A	A-kinase anchor protein 12 OS=Homo sapiens GN=AKAP12 PE=1 SV=4	TRUE	-0.117385	0.91221	53245	55806.9	59958.2	71517	24315.5	28943	-2561.89	0.954094	-0.020409
144	144	sp|P29692|EF1D_HUMAN	P29692	N/A	N/A	Elongation factor 1-delta OS=Homo sapiens GN=EEF1D PE=1 SV=5	TRUE	-0.268395	0.80167	97728.4	103518	99825.1	118958	5961.51	36884.5	-5789.72	0.94407	-0.0249956
252	252	sp|P11166|GTR1_HUMAN	P11166	N/A	N/A	Solute carrier family 2, facilitated glucose transporter member 1 OS=Homo sapiens GN=SLC2A1 PE=1 SV=2	TRUE	-0.0953139	0.92865	8968.01	9552.81	3332.17	10294.6	10523.1	1483.13	-584.805	0.938782	-0.0274353
191	191	sp|P24534|EF1B_HUMAN	P24534	N/A	N/A	Elongation factor 1-beta OS=Homo sapiens GN=EEF1B2 PE=1 SV=3	TRUE	-0.732401	0.50453	99939.6	107666	101537	100749	11158.2	14468.8	-7726.18	0.928239	-0.0323401
266	266	sp|P21964|COMT_HUMAN	P21964	N/A	N/A	Catechol O-methyltransferase OS=Homo sapiens GN=COMT PE=1 SV=2	TRUE	-0.120144	0.91016	12695.3	13682.9	12477.9	7301.36	2666.71	13985.8	-987.607	0.927822	-0.0325354
356	356	sp|Q9P0L0|VAPA_HUMAN	Q9P0L0	N/A	N/A	Vesicle-associated membrane protein-associated protein A OS=Homo sapiens GN=VAPA PE=1 SV=3	TRUE	-0.253678	0.81225	24094.3	26102.6	25322	21970.2	5857.94	12397.7	-2008.27	0.923062	-0.0347689
163	163	sp|P26006|ITA3_HUMAN	P26006	N/A	N/A	Integrin alpha-3 OS=Homo sapiens GN=ITGA3 PE=1 SV=5	TRUE	-0.301622	0.77797	64552.3	70016.2	67942.1	77710.3	22694.1	21666.3	-5463.87	0.921963	-0.0352866
260	260	sp|O43707|ACTN4_HUMAN	O43707	N/A	N/A	Alpha-actinin-4 OS=Homo sapiens GN=ACTN4 PE=1 SV=2	TRUE	-0.185804	0.86164	8288.23	9002.08	5044.92	9867.43	6464.34	1579.22	-713.847	0.920702	-0.0358809
25	25	sp|P15311|EZRI_HUMAN	P15311	N/A	N/A	Ezrin OS=Homo sapiens GN=EZR PE=1 SV=4	TRUE	-1.49213	0.20994	974259	1.06245e+06	972190	1.09265e+06	85862.6	55739.4	-88188.5	0.916995	-0.0376331
401	401	sp|O15260|SURF4_HUMAN	O15260	N/A	N/A	Surfeit locus protein 4 OS=Homo sapiens GN=SURF4 PE=1 SV=3	TRUE	-0.146774	0.89041	117104	132310	79238.1	89956.5	97231.3	150814	-15205.7	0.885075	-0.05302
27	27	sp|P39023|RL3_HUMAN	P39023	N/A	N/A	60S ribosomal protein L3 OS=Homo sapiens GN=RPL3 PE=1 SV=2	TRUE	-1.01769	0.36637	90389.5	106716	91553.1	119957	7247.56	26825.4	-16326.7	0.847008	-0.0721124
9	9	sp|P68104|EF1A1_HUMAN	P68104	N/A	N/A	Elongation factor 1-alpha 1 OS=Homo sapiens GN=EEF1A1 PE=1 SV=1	TRUE	-1.78536	0.14875	496657	598139	489158	609877	73240.9	65790.7	-101481	0.830338	-0.0807449
129	129	sp|P08195|4F2_HUMAN	P08195	N/A	N/A	4F2 cell-surface antigen heavy chain OS=Homo sapiens GN=SLC3A2 PE=1 SV=3	TRUE	-2.67599	0.05546	429249	519610	418763	541068	20062.9	54937.9	-90360.8	0.826099	-0.082968
295	295	sp|Q3MHD2|LSM12_HUMAN	Q3MHD2	N/A	N/A	Protein LSM12 homolog OS=Homo sapiens GN=LSM12 PE=1 SV=2	TRUE	-0.426391	0.69177	8615.63	10590.4	7856.1	8425	5809.69	5531.19	-1974.74	0.813534	-0.0896241
71	71	sp|P50990|TCPQ_HUMAN	P50990	N/A	N/A	T-complex protein 1 subunit theta OS=Homo sapiens GN=CCT8 PE=1 SV=4	TRUE	-4.72666	0.00913	279007	368218	282984	373644	9560.64	31261.6	-89211.4	0.757721	-0.12049
256	256	sp|O14944|EREG_HUMAN	O14944	N/A	N/A	Proepiregulin OS=Homo sapiens GN=EREG PE=1 SV=1	TRUE	-0.550288	0.61141	23901.6	31565.2	22516	42795.5	7611.95	22888.9	-7663.58	0.757214	-0.120781
4	4	sp|P11021|GRP78_HUMAN	P11021	N/A	N/A	78 kDa glucose-regulated protein OS=Homo sapiens GN=HSPA5 PE=1 SV=2	TRUE	-14.7336	0.00012	1.85738e+06	2.49897e+06	1.82816e+06	2.50813e+06	72830.2	19610.8	-641594	0.743257	-0.128861
363	363	sp|Q53EU6|GPAT3_HUMAN	Q53EU6	N/A	N/A	Glycerol-3-phosphate acyltransferase 3 OS=Homo sapiens GN=GPAT3 PE=1 SV=2	TRUE	-0.316608	0.76738	8550.78	11569.4	4825.09	3801.64	8526.61	14142.5	-3018.66	0.739084	-0.131306
201	201	sp|P51149|RAB7A_HUMAN	P51149	N/A	N/A	Ras-related protein Rab-7a OS=Homo sapiens GN=RAB7A PE=1 SV=1	TRUE	-0.70542	0.51946	32542	45539.5	29316.1	54327.3	10413	30166.7	-12997.5	0.714589	-0.145944
220	220	sp|P62906|RL10A_HUMAN	P62906	N/A	N/A	60S ribosomal protein L10a OS=Homo sapiens GN=RPL10A PE=1 SV=2	TRUE	-7.15053	0.00202	455613	637753	437440	628893	41085.9	16076.6	-182140	0.714403	-0.146057
227	227	sp|P35527|K1C9_HUMAN	P35527	N/A	N/A	Keratin, type I cytoskeletal 9 OS=Homo sapiens GN=KRT9 PE=1 SV=3	TRUE	-3.80814	0.01897	26463.3	37316.7	27112.5	37901.9	2278.44	4379.16	-10853.4	0.709155	-0.149259
337	337	sp|Q9H3U7|SMOC2_HUMAN	Q9H3U7	N/A	N/A	SPARC-related modular calcium-binding protein 2 OS=Homo sapiens GN=SMOC2 PE=2 SV=2	TRUE	-1.79033	0.14789	68000.5	96592	74216.7	95412.2	17738.3	21224.3	-28591.5	0.703997	-0.152429
195	195	sp|P29317|EPHA2_HUMAN	P29317	N/A	N/A	Ephrin type-A receptor 2 OS=Homo sapiens GN=EPHA2 PE=1 SV=2	TRUE	-1.50707	0.20627	75520.3	107703	82544.7	117946	29883.2	21796.3	-32183.1	0.701188	-0.154166
42	42	sp|P46777|RL5_HUMAN	P46777	N/A	N/A	60S ribosomal protein L5 OS=Homo sapiens GN=RPL5 PE=1 SV=3	TRUE	-7.91957	0.00138	436513	636313	458435	632234	41016	15071.3	-199800	0.686003	-0.163674
173	173	sp|P18124|RL7_HUMAN	P18124	N/A	N/A	60S ribosomal protein L7 OS=Homo sapiens GN=RPL7 PE=1 SV=1	TRUE	-4.05165	0.01545	934163	1.37887e+06	900696	1.46194e+06	112561	153206	-444710	0.677483	-0.169102
146	146	sp|P17987|TCPA_HUMAN	P17987	N/A	N/A	T-complex protein 1 subunit alpha OS=Homo sapiens GN=TCP1 PE=1 SV=1	TRUE	-1.60373	0.18404	99623.5	148131	95115.1	164804	14162.7	50438.2	-48507.7	0.672536	-0.172285
392	392	sp|P09132|SRP19_HUMAN	P09132	N/A	N/A	Signal recognition particle 19 kDa protein OS=Homo sapiens GN=SRP19 PE=1 SV=3	TRUE	-0.433149	0.68724	7605.35	11311.5	4488.83	4474.38	8192.48	12349.7	-3706.17	0.672354	-0.172402
145	145	sp|P32969|RL9_HUMAN	P32969	N/A	N/A	60S ribosomal protein L9 OS=Homo sapiens GN=RPL9 PE=1 SV=1	TRUE	-4.67229	0.0095	241684	363927	232518	373736	37996.9	24694.3	-122243	0.6641	-0.177767
39	39	sp|P62424|RL7A_HUMAN	P62424	N/A	N/A	60S ribosomal protein L7a OS=Homo sapiens GN=RPL7A PE=1 SV=2	TRUE	-3.18226	0.03346	287994	434487	269715	445826	51859	60564.5	-146492	0.662838	-0.178593
46	46	sp|P14618|KPYM_HUMAN	P14618	N/A	N/A	Pyruvate kinase PKM OS=Homo sapiens GN=PKM PE=1 SV=4	TRUE	-2.89289	0.04443	337484	509768	371822	502946	102374	12638.5	-172284	0.662035	-0.179119
348	348	sp|P02545|LMNA_HUMAN	P02545	N/A	N/A	Prelamin-A/C OS=Homo sapiens GN=LMNA PE=1 SV=1	TRUE	-0.762279	0.48837	9025.7	13872.9	9895.73	17969.6	3079.2	10574.7	-4847.22	0.650598	-0.186687
88	88	sp|P46779|RL28_HUMAN	P46779	N/A	N/A	60S ribosomal protein L28 OS=Homo sapiens GN=RPL28 PE=1 SV=3	TRUE	-12.5377	0.00023	550634	852473	537302	835873	23930.4	34148	-301839	0.645926	-0.189817
328	328	sp|P23368|MAOM_HUMAN	P23368	N/A	N/A	NAD-dependent malic enzyme, mitochondrial OS=Homo sapiens GN=ME2 PE=1 SV=1	TRUE	-4.72967	0.00911	95567.6	148488	94619.9	149735	15637.6	11447.9	-52920.7	0.643604	-0.191382
56	56	sp|Q99832|TCPH_HUMAN	Q99832	N/A	N/A	T-complex protein 1 subunit eta OS=Homo sapiens GN=CCT7 PE=1 SV=2	TRUE	-0.888593	0.42443	50826.4	79770.1	52239.4	95891.1	25544	50303.2	-28943.7	0.637161	-0.195751
347	347	sp|Q14764|MVP_HUMAN	Q14764	N/A	N/A	Major vault protein OS=Homo sapiens GN=MVP PE=1 SV=4	TRUE	-0.49132	0.64894	5859.22	9204.89	5448.25	3683.3	2907.46	11430.5	-3345.67	0.636533	-0.196179
274	274	sp|P11177|ODPB_HUMAN	P11177	N/A	N/A	Pyruvate dehydrogenase E1 component subunit beta, mitochondrial OS=Homo sapiens GN=PDHB PE=1 SV=3	TRUE	-1.44014	0.22325	1661.37	2620	1561.12	2982.28	406.714	1078.82	-958.626	0.634112	-0.197834
124	124	sp|Q99878|H2A1J_HUMAN	Q99878	N/A	N/A	Histone H2A type 1-J OS=Homo sapiens GN=HIST1H2AJ PE=1 SV=3	TRUE	-6.52801	0.00284	1.55296e+06	2.45932e+06	1.51327e+06	2.37635e+06	192587	144018	-906360	0.631459	-0.199655
107	107	sp|P62913|RL11_HUMAN	P62913	N/A	N/A	60S ribosomal protein L11 OS=Homo sapiens GN=RPL11 PE=1 SV=2	TRUE	-12.1234	0.00027	401263	640526	395394	645087	33242.7	7963.51	-239263	0.626459	-0.203108
79	79	sp|P50914|RL14_HUMAN	P50914	N/A	N/A	60S ribosomal protein L14 OS=Homo sapiens GN=RPL14 PE=1 SV=4	TRUE	-6.99176	0.0022	108740	174432	107778	177491	11535.6	11478.7	-65691.8	0.623395	-0.205236
277	277	sp|Q9NSE4|SYIM_HUMAN	Q9NSE4	N/A	N/A	Isoleucine--tRNA ligase, mitochondrial OS=Homo sapiens GN=IARS2 PE=1 SV=2	TRUE	-0.957578	0.3925	7848.83	12696.6	7149	14169.6	1736.26	8594.94	-4847.77	0.618184	-0.208882
75	75	sp|P05783|K1C18_HUMAN	P05783	N/A	N/A	Keratin, type I cytoskeletal 18 OS=Homo sapiens GN=KRT18 PE=1 SV=2	TRUE	-3.89759	0.01758	274663	445540	284901	463878	60423.6	45992.5	-170878	0.616471	-0.210087
427	427	sp|Q9BW60|ELOV1_HUMAN	Q9BW60	N/A	N/A	Elongation of very long chain fatty acids protein 1 OS=Homo sapiens GN=ELOVL1 PE=1 SV=1	TRUE	-0.905804	0.41627	9805.18	16059.4	13008.6	15548.8	5710.24	10507.8	-6254.2	0.610558	-0.214273
95	95	sp|P46776|RL27A_HUMAN	P46776	N/A	N/A	60S ribosomal protein L27a OS=Homo sapiens GN=RPL27A PE=1 SV=2	TRUE	-6.89938	0.00231	312617	525331	319984	525294	15885.4	50983.3	-212715	0.595085	-0.225421
333	333	sp|P20020|AT2B1_HUMAN	P20020	N/A	N/A	Plasma membrane calcium-transporting ATPase 1 OS=Homo sapiens GN=ATP2B1 PE=1 SV=3	TRUE	-0.7934	0.47195	24986.1	42157.4	24238	51757.8	8290.62	36557.8	-17171.3	0.592687	-0.227175
77	77	sp|P62829|RL23_HUMAN	P62829	N/A	N/A	60S ribosomal protein L23 OS=Homo sapiens GN=RPL23 PE=1 SV=1	TRUE	-14.1198	0.00015	293044	494746	288321	497989	22586.8	10100.9	-201702	0.592311	-0.22745
204	204	sp|Q01650|LAT1_HUMAN	Q01650	N/A	N/A	Large neutral amino acids transporter small subunit 1 OS=Homo sapiens GN=SLC7A5 PE=1 SV=2	TRUE	-3.46734	0.02565	129930	220736	148937	233092	36547.6	26867.3	-90806.1	0.588622	-0.230164
17	17	sp|P05787|K2C8_HUMAN	P05787	N/A	N/A	Keratin, type II cytoskeletal 8 OS=Homo sapiens GN=KRT8 PE=1 SV=7	TRUE	-6.35915	0.00313	508159	870932	555438	862035	93685.9	31403.5	-362773	0.583466	-0.233985
153	153	sp|Q9P258|RCC2_HUMAN	Q9P258	N/A	N/A	Protein RCC2 OS=Homo sapiens GN=RCC2 PE=1 SV=2	TRUE	-10.562	0.00045	145796	251626	145715	243807	8706.94	15012.9	-105831	0.579414	-0.237011
385	385	sp|P05386|RLA1_HUMAN	P05386	N/A	N/A	60S acidic ribosomal protein P1 OS=Homo sapiens GN=RPLP1 PE=1 SV=1	TRUE	-6.67602	0.00262	1.12705e+06	1.94875e+06	1.16786e+06	1.96736e+06	100273	188130	-821699	0.578345	-0.237813
306	306	sp|P68032|ACTC_HUMAN	P68032	N/A	N/A	Actin, alpha cardiac muscle 1 OS=Homo sapiens GN=ACTC1 PE=1 SV=1	TRUE	-6.41108	0.00304	37240.7	65515.8	37205.5	62349.6	1511.73	7487.87	-28275.1	0.568423	-0.245328
43	43	sp|Q00610|CLH1_HUMAN	Q00610	N/A	N/A	Clathrin heavy chain 1 OS=Homo sapiens GN=CLTC PE=1 SV=5	TRUE	-6.34543	0.00316	225538	398486	230528	385196	39982.8	25099	-172948	0.565987	-0.247193
76	76	sp|Q07020|RL18_HUMAN	Q07020	N/A	N/A	60S ribosomal protein L18 OS=Homo sapiens GN=RPL18 PE=1 SV=2	TRUE	-6.24731	0.00335	252106	452480	235756	466915	34191.4	43784.8	-200374	0.557165	-0.254016
87	87	sp|P83731|RL24_HUMAN	P83731	N/A	N/A	60S ribosomal protein L24 OS=Homo sapiens GN=RPL24 PE=1 SV=1	TRUE	-6.74909	0.00251	610506	1.09645e+06	613749	1.11597e+06	45094.3	116271	-485942	0.556804	-0.254298
331	331	sp|P61163|ACTZ_HUMAN	P61163	N/A	N/A	Alpha-centractin OS=Homo sapiens GN=ACTR1A PE=1 SV=1	TRUE	-2.01594	0.11402	14488.9	26082.9	16724.8	26293	9934.03	736.555	-11594	0.555493	-0.255321
37	37	sp|P08727|K1C19_HUMAN	P08727	N/A	N/A	Keratin, type I cytoskeletal 19 OS=Homo sapiens GN=KRT19 PE=1 SV=4	TRUE	-9.10038	0.00081	109049	198670	110109	206638	8024.21	15051.9	-89620.4	0.548898	-0.260509
284	284	sp|P61353|RL27_HUMAN	P61353	N/A	N/A	60S ribosomal protein L27 OS=Homo sapiens GN=RPL27 PE=1 SV=2	TRUE	-2.50915	0.06612	37561.3	68838.4	42847.8	78345	12515.3	17593	-31277.1	0.545645	-0.26309
85	85	sp|P05556|ITB1_HUMAN	P05556	N/A	N/A	Integrin beta-1 OS=Homo sapiens GN=ITGB1 PE=1 SV=2	TRUE	-1.82551	0.14197	94906.8	173998	102702	148931	25012.1	70751.1	-79091.2	0.545448	-0.263247
121	121	sp|P47914|RL29_HUMAN	P47914	N/A	N/A	60S ribosomal protein L29 OS=Homo sapiens GN=RPL29 PE=1 SV=2	TRUE	-8.05748	0.00129	115926	213286	118301	218542	12550.3	16748.1	-97360	0.543524	-0.264782
232	232	sp|P26641|EF1G_HUMAN	P26641	N/A	N/A	Elongation factor 1-gamma OS=Homo sapiens GN=EEF1G PE=1 SV=3	TRUE	-3.64309	0.0219	136798	251895	148117	238726	48465.2	25406.8	-115096	0.543077	-0.265138
117	117	sp|Q9UJZ1|STML2_HUMAN	Q9UJZ1	N/A	N/A	Stomatin-like protein 2, mitochondrial OS=Homo sapiens GN=STOML2 PE=1 SV=1	TRUE	-8.16353	0.00123	156122	287704	157458	292406	26494.8	8798.69	-131582	0.542649	-0.265481
52	52	sp|P27635|RL10_HUMAN	P27635	N/A	N/A	60S ribosomal protein L10 OS=Homo sapiens GN=RPL10 PE=1 SV=4	TRUE	-3.7644	0.0197	66144.4	122868	64316.3	130006	9383.64	24353.8	-56723.1	0.538339	-0.268944
186	186	sp|Q09666|AHNK_HUMAN	Q09666	N/A	N/A	Neuroblast differentiation-associated protein AHNAK OS=Homo sapiens GN=AHNAK PE=1 SV=2	TRUE	-13.6055	0.00017	416324	775008	416420	787587	12905.6	43800.5	-358684	0.537187	-0.269875
143	143	sp|P18621|RL17_HUMAN	P18621	N/A	N/A	60S ribosomal protein L17 OS=Homo sapiens GN=RPL17 PE=1 SV=3	TRUE	-8.40081	0.0011	178288	331900	185162	330766	21441.1	23309.7	-153612	0.537173	-0.269885
170	170	sp|Q969Q0|RL36L_HUMAN	Q969Q0	N/A	N/A	60S ribosomal protein L36a-like OS=Homo sapiens GN=RPL36AL PE=1 SV=3	TRUE	-5.05649	0.0072	280732	523259	273304	552210	25621.7	79025.4	-242527	0.536507	-0.270424
60	60	sp|Q02878|RL6_HUMAN	Q02878	N/A	N/A	60S ribosomal protein L6 OS=Homo sapiens GN=RPL6 PE=1 SV=3	TRUE	-9.16464	0.00079	555179	1.03503e+06	563989	1.04806e+06	73971.1	52465.8	-479851	0.536389	-0.27052
334	334	sp|P84103|SRSF3_HUMAN	P84103	N/A	N/A	Serine/arginine-rich splicing factor 3 OS=Homo sapiens GN=SRSF3 PE=1 SV=1	TRUE	-6.59896	0.00273	166452	311890	159321	305504	33306.8	18651.4	-145438	0.533689	-0.272712
355	355	sp|Q9Y230|RUVB2_HUMAN	Q9Y230	N/A	N/A	RuvB-like 2 OS=Homo sapiens GN=RUVBL2 PE=1 SV=3	TRUE	-8.66919	0.00097	50537.5	95206	51908.2	97047.7	4051.8	7951.68	-44668.4	0.530823	-0.27505
250	250	sp|P35613|BASI_HUMAN	P35613	N/A	N/A	Basigin OS=Homo sapiens GN=BSG PE=1 SV=2	TRUE	-3.14139	0.0348	139553	265557	120010	286519	34062.8	60550.2	-126004	0.525511	-0.279418
68	68	sp|P21333|FLNA_HUMAN	P21333	N/A	N/A	Filamin-A OS=Homo sapiens GN=FLNA PE=1 SV=4	TRUE	-14.7318	0.00012	85957.1	164180	84926.7	162610	7901.41	4706.26	-78222.4	0.523556	-0.281037
203	203	sp|P60468|SC61B_HUMAN	P60468	N/A	N/A	Protein transport protein Sec61 subunit beta OS=Homo sapiens GN=SEC61B PE=1 SV=2	TRUE	-5.53608	0.0052	41490	79310.4	45535.4	77718.2	9301.65	7313.9	-37820.5	0.523134	-0.281387
150	150	sp|Q9UQ80|PA2G4_HUMAN	Q9UQ80	N/A	N/A	Proliferation-associated protein 2G4 OS=Homo sapiens GN=PA2G4 PE=1 SV=3	TRUE	-14.489	0.00013	95626	184854	98761.6	182325	9477.83	4893.36	-89227.9	0.517306	-0.286253
40	40	sp|P49368|TCPG_HUMAN	P49368	N/A	N/A	T-complex protein 1 subunit gamma OS=Homo sapiens GN=CCT3 PE=1 SV=4	TRUE	-5.28324	0.00616	186091	360968	162906	365282	47210.4	32528	-174877	0.515534	-0.287743
108	108	sp|Q15149|PLEC_HUMAN	Q15149	N/A	N/A	Plectin OS=Homo sapiens GN=PLEC PE=1 SV=3	TRUE	-5.94429	0.00402	112458	218342	105363	216917	15947.2	26411.6	-105884	0.515053	-0.288148
382	382	sp|Q04941|PLP2_HUMAN	Q04941	N/A	N/A	Proteolipid protein 2 OS=Homo sapiens GN=PLP2 PE=1 SV=1	TRUE	-5.22515	0.0064	130471	256599	130987	267390	8557.33	40924.4	-126128	0.508462	-0.293742
285	285	sp|O95299|NDUAA_HUMAN	O95299	N/A	N/A	NADH dehydrogenase [ubiquinone] 1 alpha subcomplex subunit 10, mitochondrial OS=Homo sapiens GN=NDUFA10 PE=1 SV=1	TRUE	-1.18846	0.30039	19215.6	37990.6	19898	27147.4	4691.29	26957.4	-18775	0.505798	-0.296023
38	38	sp|P50991|TCPD_HUMAN	P50991	N/A	N/A	T-complex protein 1 subunit delta OS=Homo sapiens GN=CCT4 PE=1 SV=4	TRUE	-7.63629	0.00158	148991	294577	142215	308340	13701.4	30045	-145586	0.505779	-0.296039
12	12	sp|P04406|G3P_HUMAN	P04406	N/A	N/A	Glyceraldehyde-3-phosphate dehydrogenase OS=Homo sapiens GN=GAPDH PE=1 SV=3	TRUE	-4.00597	0.01605	706303	1.39658e+06	695800	1.40936e+06	36877.3	296167	-690279	0.505737	-0.296075
14	14	sp|P36578|RL4_HUMAN	P36578	N/A	N/A	60S ribosomal protein L4 OS=Homo sapiens GN=RPL4 PE=1 SV=5	TRUE	-6.9525	0.00225	657703	1.30277e+06	670210	1.29347e+06	147658	63423.3	-645065	0.50485	-0.296837
160	160	sp|P16422|EPCAM_HUMAN	P16422	N/A	N/A	Epithelial cell adhesion molecule OS=Homo sapiens GN=EPCAM PE=1 SV=2	TRUE	-1.50882	0.20584	9217	18328.5	9261.34	16077.8	1115.88	10399.8	-9111.45	0.502879	-0.298536
109	109	sp|P40429|RL13A_HUMAN	P40429	N/A	N/A	60S ribosomal protein L13a OS=Homo sapiens GN=RPL13A PE=1 SV=2	TRUE	-4.87021	0.00822	435584	874141	446727	870582	86480.5	129798	-438558	0.498299	-0.30251
138	138	sp|P61313|RL15_HUMAN	P61313	N/A	N/A	60S ribosomal protein L15 OS=Homo sapiens GN=RPL15 PE=1 SV=2	TRUE	-4.02504	0.0158	180413	364339	175442	346629	31182.2	72745.4	-183926	0.495179	-0.305238
367	367	sp|Q9HCN8|SDF2L_HUMAN	Q9HCN8	N/A	N/A	Stromal cell-derived factor 2-like protein 1 OS=Homo sapiens GN=SDF2L1 PE=1 SV=2	TRUE	-1.02137	0.36483	3659.35	7404.27	2995.55	5219.7	1355.49	6204.34	-3744.91	0.494222	-0.306078
215	215	sp|P10412|H14_HUMAN	P10412	N/A	N/A	Histone H1.4 OS=Homo sapiens GN=HIST1H1E PE=1 SV=2	TRUE	-8.09122	0.00127	272166	553106	268934	532528	44573.5	40372.7	-280939	0.492069	-0.307974
82	82	sp|P84098|RL19_HUMAN	P84098	N/A	N/A	60S ribosomal protein L19 OS=Homo sapiens GN=RPL19 PE=1 SV=1	TRUE	-7.39561	0.00178	195447	398268	190704	402987	16272.7	44626.4	-202821	0.490743	-0.309146
54	54	sp|Q16778|H2B2E_HUMAN	Q16778	N/A	N/A	Histone H2B type 2-E OS=Homo sapiens GN=HIST2H2BE PE=1 SV=3	TRUE	-1.0725	0.34389	20039.2	41091.3	19658.5	58879.6	3056.26	33860.7	-21052.1	0.487675	-0.31187
374	374	sp|Q9NS69|TOM22_HUMAN	Q9NS69	N/A	N/A	Mitochondrial import receptor subunit TOM22 homolog OS=Homo sapiens GN=TOMM22 PE=1 SV=3	TRUE	-13.4171	0.00018	105898	217775	105128	221652	7870.58	12109.5	-111877	0.486273	-0.31312
292	292	sp|Q9HAV7|GRPE1_HUMAN	Q9HAV7	N/A	N/A	GrpE protein homolog 1, mitochondrial OS=Homo sapiens GN=GRPEL1 PE=1 SV=2	TRUE	-3.89758	0.01758	480681	991871	505980	991163	140153	178781	-511190	0.484621	-0.314598
253	253	sp|Q6P5R6|RL22L_HUMAN	Q6P5R6	N/A	N/A	60S ribosomal protein L22-like 1 OS=Homo sapiens GN=RPL22L1 PE=1 SV=2	TRUE	-10.649	0.00044	107109	223234	113437	224618	16433.4	9310.22	-116125	0.479807	-0.318934
74	74	sp|P12956|XRCC6_HUMAN	P12956	N/A	N/A	X-ray repair cross-complementing protein 6 OS=Homo sapiens GN=XRCC6 PE=1 SV=2	TRUE	-4.43185	0.01141	101968	212991	95967.8	217178	15694.6	40452.2	-111024	0.478741	-0.3199
126	126	sp|P42126|ECI1_HUMAN	P42126	N/A	N/A	Enoyl-CoA delta isomerase 1, mitochondrial OS=Homo sapiens GN=ECI1 PE=1 SV=1	TRUE	-11.2007	0.00036	253452	530479	255854	529141	19424.9	38181.6	-277027	0.47778	-0.320772
133	133	sp|P30050|RL12_HUMAN	P30050	N/A	N/A	60S ribosomal protein L12 OS=Homo sapiens GN=RPL12 PE=1 SV=1	TRUE	-11.4266	0.00033	628523	1.31721e+06	632008	1.3194e+06	104316	3956.51	-688683	0.477164	-0.321333
7	7	sp|P38646|GRP75_HUMAN	P38646	N/A	N/A	Stress-70 protein, mitochondrial OS=Homo sapiens GN=HSPA9 PE=1 SV=2	TRUE	-15.2806	0.00011	769106	1.61589e+06	789388	1.61592e+06	95623.3	8297.46	-846786	0.475964	-0.322426
67	67	sp|P78371|TCPB_HUMAN	P78371	N/A	N/A	T-complex protein 1 subunit beta OS=Homo sapiens GN=CCT2 PE=1 SV=4	TRUE	-3.58908	0.02298	109697	230519	105612	226383	46268.4	35482.7	-120823	0.475868	-0.322513
233	233	sp|P62750|RL23A_HUMAN	P62750	N/A	N/A	60S ribosomal protein L23a OS=Homo sapiens GN=RPL23A PE=1 SV=1	TRUE	-1.18166	0.30279	26656.6	56042.6	37160.4	57136.9	21275.2	37452.4	-29386	0.475649	-0.322713
21	21	sp|Q14697|GANAB_HUMAN	Q14697	N/A	N/A	Neutral alpha-glucosidase AB OS=Homo sapiens GN=GANAB PE=1 SV=3	TRUE	-23.9846	1.7923e-05	1.48715e+06	3.13187e+06	1.47437e+06	3.12726e+06	110683	43088.6	-1.64472e+06	0.474843	-0.32345
166	166	sp|P62899|RL31_HUMAN	P62899	N/A	N/A	60S ribosomal protein L31 OS=Homo sapiens GN=RPL31 PE=1 SV=1	TRUE	-5.27721	0.00618	241394	509425	260303	531597	53413.1	69900.1	-268032	0.473855	-0.324354
165	165	sp|Q07065|CKAP4_HUMAN	Q07065	N/A	N/A	Cytoskeleton-associated protein 4 OS=Homo sapiens GN=CKAP4 PE=1 SV=2	TRUE	-3.78422	0.01937	140687	296945	146596	335018	13154.4	70300	-156259	0.47378	-0.324424
81	81	sp|P26373|RL13_HUMAN	P26373	N/A	N/A	60S ribosomal protein L13 OS=Homo sapiens GN=RPL13 PE=1 SV=4	TRUE	-8.83712	0.00091	872853	1.84849e+06	958759	1.84711e+06	177116	72083	-975641	0.472197	-0.325877
368	368	sp|Q15836|VAMP3_HUMAN	Q15836	N/A	N/A	Vesicle-associated membrane protein 3 OS=Homo sapiens GN=VAMP3 PE=1 SV=3	TRUE	-1.39534	0.23539	25535.4	54333.7	25264.7	68507.9	487.333	35744.2	-28798.3	0.469973	-0.327927
414	414	sp|Q96C36|P5CR2_HUMAN	Q96C36	N/A	N/A	Pyrroline-5-carboxylate reductase 2 OS=Homo sapiens GN=PYCR2 PE=1 SV=1	TRUE	-4.28811	0.01277	57608.1	122983	58713.5	136070	12261.5	23386.6	-65374.5	0.468425	-0.32936
255	255	sp|Q9Y6C9|MTCH2_HUMAN	Q9Y6C9	N/A	N/A	Mitochondrial carrier homolog 2 OS=Homo sapiens GN=MTCH2 PE=1 SV=1	TRUE	-10.143	0.00053	135790	292250	128726	282995	18296.5	19469.8	-156460	0.464636	-0.332887
41	41	sp|P00505|AATM_HUMAN	P00505	N/A	N/A	Aspartate aminotransferase, mitochondrial OS=Homo sapiens GN=GOT2 PE=1 SV=3	TRUE	-5.85077	0.00426	447399	965789	447566	954007	50295.6	144987	-518391	0.463247	-0.334188
264	264	sp|P27816|MAP4_HUMAN	P27816	N/A	N/A	Microtubule-associated protein 4 OS=Homo sapiens GN=MAP4 PE=1 SV=3	TRUE	-1.81814	0.14319	4158.78	8983.14	2480.74	9534.36	4238.44	1777.09	-4824.35	0.462954	-0.334462
65	65	sp|O75390|CISY_HUMAN	O75390	N/A	N/A	Citrate synthase, mitochondrial OS=Homo sapiens GN=CS PE=1 SV=2	TRUE	-5.30547	0.00606	110250	238287	109579	259977	5163.97	41479.2	-128037	0.462679	-0.33472
31	31	sp|P62917|RL8_HUMAN	P62917	N/A	N/A	60S ribosomal protein L8 OS=Homo sapiens GN=RPL8 PE=1 SV=2	TRUE	-10.4937	0.00047	189055	412459	198409	406530	30702.8	20421.8	-223404	0.458361	-0.338792
6	6	sp|P14625|ENPL_HUMAN	P14625	N/A	N/A	Endoplasmin OS=Homo sapiens GN=HSP90B1 PE=1 SV=1	TRUE	-12.5925	0.00023	2.47251e+06	5.40044e+06	2.55403e+06	5.36782e+06	205061	346608	-2.92792e+06	0.457836	-0.33929
268	268	sp|Q02218|ODO1_HUMAN	Q02218	N/A	N/A	2-oxoglutarate dehydrogenase, mitochondrial OS=Homo sapiens GN=OGDH PE=1 SV=3	TRUE	-4.77364	0.00882	42747.8	93678.8	43812.6	97412	8601.29	16355.9	-50931	0.456323	-0.340728
280	280	sp|P39656|OST48_HUMAN	P39656	N/A	N/A	Dolichyl-diphosphooligosaccharide--protein glycosyltransferase 48 kDa subunit OS=Homo sapiens GN=DDOST PE=1 SV=4	TRUE	-13.5431	0.00017	548235	1.20556e+06	587395	1.21501e+06	79233.1	28093.2	-657325	0.454756	-0.342222
147	147	sp|P48643|TCPE_HUMAN	P48643	N/A	N/A	T-complex protein 1 subunit epsilon OS=Homo sapiens GN=CCT5 PE=1 SV=1	TRUE	-1.77055	0.15134	41391.7	91395.2	39964.9	109009	7374.05	48357.2	-50003.5	0.452887	-0.34401
171	171	sp|Q9BVK6|TMED9_HUMAN	Q9BVK6	N/A	N/A	Transmembrane emp24 domain-containing protein 9 OS=Homo sapiens GN=TMED9 PE=1 SV=2	TRUE	-2.92978	0.04282	96161.4	212759	80965.1	231598	31051.7	61541.3	-116598	0.451972	-0.344888
112	112	sp|Q04837|SSBP_HUMAN	Q04837	N/A	N/A	Single-stranded DNA-binding protein, mitochondrial OS=Homo sapiens GN=SSBP1 PE=1 SV=1	TRUE	-8.37456	0.00111	239892	530909	249913	506763	43068.6	42045.3	-291017	0.451851	-0.345005
419	419	sp|O43491|E41L2_HUMAN	O43491	N/A	N/A	Band 4.1-like protein 2 OS=Homo sapiens GN=EPB41L2 PE=1 SV=1	TRUE	-1.08682	0.33822	5804.21	12857.4	7337.55	18879.7	3696.43	10615.5	-7053.23	0.451428	-0.345412
307	307	sp|Q9Y3B7|RM11_HUMAN	Q9Y3B7	N/A	N/A	39S ribosomal protein L11, mitochondrial OS=Homo sapiens GN=MRPL11 PE=1 SV=1	TRUE	-14.0781	0.00015	63729.5	141629	63840.7	143201	1142.22	9515.8	-77899.7	0.449974	-0.346812
70	70	sp|Q9Y4L1|HYOU1_HUMAN	Q9Y4L1	N/A	N/A	Hypoxia up-regulated protein 1 OS=Homo sapiens GN=HYOU1 PE=1 SV=1	TRUE	-8.53822	0.00103	208299	463047	200752	483888	29481.3	42443.4	-254748	0.449845	-0.346937
154	154	sp|P46778|RL21_HUMAN	P46778	N/A	N/A	60S ribosomal protein L21 OS=Homo sapiens GN=RPL21 PE=1 SV=2	TRUE	-5.21671	0.00644	223517	499918	258714	506194	85387.4	33627.9	-276401	0.447108	-0.349588
357	357	sp|Q9NUJ1|ABHDA_HUMAN	Q9NUJ1	N/A	N/A	Mycophenolic acid acyl-glucuronide esterase, mitochondrial OS=Homo sapiens GN=ABHD10 PE=1 SV=1	TRUE	-13.1375	0.00019	90347.6	202496	84333.2	199654	10937.1	9949.68	-112148	0.446171	-0.350499
192	192	sp|P50416|CPT1A_HUMAN	P50416	N/A	N/A	Carnitine O-palmitoyltransferase 1, liver isoform OS=Homo sapiens GN=CPT1A PE=1 SV=2	TRUE	-12.9275	0.00021	99520.4	223435	104772	224309	11126.8	12321.9	-123914	0.445411	-0.351239
300	300	sp|P23246|SFPQ_HUMAN	P23246	N/A	N/A	Splicing factor, proline- and glutamine-rich OS=Homo sapiens GN=SFPQ PE=1 SV=2	TRUE	-3.25636	0.03119	15285	34334.5	13971.8	29826.1	2843.13	9725.28	-19049.4	0.44518	-0.351464
297	297	sp|P49748|ACADV_HUMAN	P49748	N/A	N/A	Very long-chain specific acyl-CoA dehydrogenase, mitochondrial OS=Homo sapiens GN=ACADVL PE=1 SV=1	TRUE	-12.7979	0.00021	51970.4	117260	47758.4	116267	8573.64	2137.82	-65289.3	0.443208	-0.353393
254	254	sp|Q12907|LMAN2_HUMAN	Q12907	N/A	N/A	Vesicular integral-membrane protein VIP36 OS=Homo sapiens GN=LMAN2 PE=1 SV=1	TRUE	-1.47017	0.21546	12086.2	27298.7	5254.46	27100.9	14673.9	10290	-15212.5	0.44274	-0.353852
18	18	sp|P40926|MDHM_HUMAN	P40926	N/A	N/A	Malate dehydrogenase, mitochondrial OS=Homo sapiens GN=MDH2 PE=1 SV=3	TRUE	-9.01918	0.00084	990516	2.24277e+06	1.04291e+06	2.32035e+06	136440	198032	-1.25225e+06	0.441648	-0.354923
210	210	sp|P13804|ETFA_HUMAN	P13804	N/A	N/A	Electron transfer flavoprotein subunit alpha, mitochondrial OS=Homo sapiens GN=ETFA PE=1 SV=1	TRUE	-15.933	9.0707e-05	254375	579919	256125	569122	20646.2	28742.6	-325543	0.438639	-0.357892
140	140	sp|P50454|SERPH_HUMAN	P50454	N/A	N/A	Serpin H1 OS=Homo sapiens GN=SERPINH1 PE=1 SV=2	TRUE	-22.1164	2.474e-05	590542	1.34646e+06	587909	1.34376e+06	15097.7	57242.1	-755916	0.438589	-0.357942
287	287	sp|P51571|SSRD_HUMAN	P51571	N/A	N/A	Translocon-associated protein subunit delta OS=Homo sapiens GN=SSR4 PE=1 SV=1	TRUE	-1.48459	0.21182	48649.5	111261	64493.7	143509	36213.8	63439.1	-62611.4	0.437256	-0.359264
319	319	sp|P49755|TMEDA_HUMAN	P49755	N/A	N/A	Transmembrane emp24 domain-containing protein 10 OS=Homo sapiens GN=TMED10 PE=1 SV=2	TRUE	-4.0171	0.0159	77289.3	176988	83952.6	163147	14487.7	40472.2	-99699	0.436692	-0.359825
130	130	sp|P14314|GLU2B_HUMAN	P14314	N/A	N/A	Glucosidase 2 subunit beta OS=Homo sapiens GN=PRKCSH PE=1 SV=2	TRUE	-10.3195	0.0005	282095	649940	283555	683775	17405.8	59235.5	-367845	0.434032	-0.362478
45	45	sp|P27824|CALX_HUMAN	P27824	N/A	N/A	Calnexin OS=Homo sapiens GN=CANX PE=1 SV=2	TRUE	-4.16204	0.01412	288866	667032	293713	755843	16511.7	156507	-378166	0.433062	-0.36345
148	148	sp|Q9NZM1|MYOF_HUMAN	Q9NZM1	N/A	N/A	Myoferlin OS=Homo sapiens GN=MYOF PE=1 SV=1	TRUE	-4.7525	0.00895	148761	343579	153923	328888	59626.6	38546.9	-194818	0.432976	-0.363536
93	93	sp|P29401|TKT_HUMAN	P29401	N/A	N/A	Transketolase OS=Homo sapiens GN=TKT PE=1 SV=3	TRUE	-7.89562	0.00139	80748.1	186701	74076.3	194810	14382	18258.9	-105953	0.432499	-0.364015
101	101	sp|P05388|RLA0_HUMAN	P05388	N/A	N/A	60S acidic ribosomal protein P0 OS=Homo sapiens GN=RPLP0 PE=1 SV=1	TRUE	-10.3234	0.0005	42747.3	98925.8	45891.5	99968.5	8988.48	2837.08	-56178.6	0.432114	-0.364401
69	69	sp|P13667|PDIA4_HUMAN	P13667	N/A	N/A	Protein disulfide-isomerase A4 OS=Homo sapiens GN=PDIA4 PE=1 SV=2	TRUE	-3.3528	0.02849	97063.3	227751	103304	256990	17272.3	65266.4	-130688	0.426181	-0.370406
323	323	sp|P08754|GNAI3_HUMAN	P08754	N/A	N/A	Guanine nucleotide-binding protein G(k) subunit alpha OS=Homo sapiens GN=GNAI3 PE=1 SV=3	TRUE	-3.61959	0.02237	94802.7	222858	88542.1	237889	13228.6	59832.4	-128056	0.425394	-0.371208
142	142	sp|P10606|COX5B_HUMAN	P10606	N/A	N/A	Cytochrome c oxidase subunit 5B, mitochondrial OS=Homo sapiens GN=COX5B PE=1 SV=2	TRUE	-7.55645	0.00164	216841	509885	216602	496924	3272.51	67090.4	-293044	0.425274	-0.371331
364	364	sp|P84095|RHOG_HUMAN	P84095	N/A	N/A	Rho-related GTP-binding protein RhoG OS=Homo sapiens GN=RHOG PE=1 SV=1	TRUE	-8.01431	0.00131	44117.1	104631	48801.2	105858	11772.3	5696.72	-60513.7	0.421646	-0.375052
1	1	sp|P10809|CH60_HUMAN	P10809	N/A	N/A	60 kDa heat shock protein, mitochondrial OS=Homo sapiens GN=HSPD1 PE=1 SV=2	TRUE	-11.679	0.00031	2.74528e+06	6.5254e+06	2.73549e+06	6.70278e+06	282330	484328	-3.78012e+06	0.420706	-0.376021
132	132	sp|P40227|TCPZ_HUMAN	P40227	N/A	N/A	T-complex protein 1 subunit zeta OS=Homo sapiens GN=CCT6A PE=1 SV=3	TRUE	-8.61007	0.001	117077	278368	118331	267392	22439.3	23435.8	-161291	0.420582	-0.376149
161	161	sp|P04844|RPN2_HUMAN	P04844	N/A	N/A	Dolichyl-diphosphooligosaccharide--protein glycosyltransferase subunit 2 OS=Homo sapiens GN=RPN2 PE=1 SV=3	TRUE	-16.8013	7.3551e-05	171267	408214	166396	410737	23282.5	7389.08	-236947	0.419551	-0.377215
376	376	sp|Q96S97|MYADM_HUMAN	Q96S97	N/A	N/A	Myeloid-associated differentiation marker OS=Homo sapiens GN=MYADM PE=1 SV=2	TRUE	-2.5928	0.06051	20540	49031.4	23625.5	51845.5	16607.4	9297.75	-28491.4	0.418915	-0.377874
415	415	sp|Q12904|AIMP1_HUMAN	Q12904	N/A	N/A	Aminoacyl tRNA synthase complex-interacting multifunctional protein 1 OS=Homo sapiens GN=AIMP1 PE=1 SV=2	TRUE	-3.41571	0.02689	31907.6	76387	28830.5	73391.9	11372	19478.1	-44479.4	0.41771	-0.379126
51	51	sp|P04181|OAT_HUMAN	P04181	N/A	N/A	Ornithine aminotransferase, mitochondrial OS=Homo sapiens GN=OAT PE=1 SV=1	TRUE	-12.4097	0.00024	342131	822197	335182	796051	46778.6	47971.8	-480066	0.416118	-0.380784
84	84	sp|P32322|P5CR1_HUMAN	P32322	N/A	N/A	Pyrroline-5-carboxylate reductase 1, mitochondrial OS=Homo sapiens GN=PYCR1 PE=1 SV=2	TRUE	-6.10363	0.00365	212639	513786	217723	479373	22298.1	82497.1	-301146	0.413868	-0.383139
388	388	sp|O43615|TIM44_HUMAN	O43615	N/A	N/A	Mitochondrial import inner membrane translocase subunit TIM44 OS=Homo sapiens GN=TIMM44 PE=1 SV=2	TRUE	-7.37481	0.0018	84097.8	203435	85724.2	192946	16686.9	22518.8	-119337	0.413389	-0.383642
11	11	sp|P35232|PHB_HUMAN	P35232	N/A	N/A	Prohibitin OS=Homo sapiens GN=PHB PE=1 SV=1	TRUE	-8.95665	0.00086	1.05234e+06	2.55035e+06	1.04894e+06	2.71172e+06	60474.1	283306	-1.49801e+06	0.412624	-0.384445
141	141	sp|P07900|HS90A_HUMAN	P07900	N/A	N/A	Heat shock protein HSP 90-alpha OS=Homo sapiens GN=HSP90AA1 PE=1 SV=5	TRUE	-3.49557	0.025	27694.4	67561.4	28034.5	56390.9	600.608	19744.9	-39867	0.409915	-0.387306
156	156	sp|P14854|CX6B1_HUMAN	P14854	N/A	N/A	Cytochrome c oxidase subunit 6B1 OS=Homo sapiens GN=COX6B1 PE=1 SV=2	TRUE	-30.2101	7.1511e-06	279012	680876	279379	678368	21385.5	8574.04	-401864	0.409784	-0.387445
423	423	sp|P36957|ODO2_HUMAN	P36957	N/A	N/A	Dihydrolipoyllysine-residue succinyltransferase component of 2-oxoglutarate dehydrogenase complex, mitochondrial OS=Homo sapiens GN=DLST PE=1 SV=4	TRUE	-2.415	0.07316	75383.9	184103	101075	209599	57441.6	52729.4	-108719	0.409466	-0.387782
61	61	sp|P31930|QCR1_HUMAN	P31930	N/A	N/A	Cytochrome b-c1 complex subunit 1, mitochondrial OS=Homo sapiens GN=UQCRC1 PE=1 SV=3	TRUE	-15.8297	9.3066e-05	352799	863762	354360	834368	8017.02	55330.6	-510963	0.408444	-0.388867
2	2	sp|P13639|EF2_HUMAN	P13639	N/A	N/A	Elongation factor 2 OS=Homo sapiens GN=EEF2 PE=1 SV=4	TRUE	-2.96083	0.04152	830315	2.04056e+06	923635	2.4043e+06	257888	659337	-1.21024e+06	0.406906	-0.390506
86	86	sp|Q71DI3|H32_HUMAN	Q71DI3	N/A	N/A	Histone H3.2 OS=Homo sapiens GN=HIST2H3A PE=1 SV=3	TRUE	-2.34355	0.07907	1475.4	3626.29	1130.28	4228.17	748.969	1402.16	-2150.88	0.406864	-0.390551
105	105	sp|P54819|KAD2_HUMAN	P54819	N/A	N/A	Adenylate kinase 2, mitochondrial OS=Homo sapiens GN=AK2 PE=1 SV=2	TRUE	-9.99879	0.00056	729407	1.79798e+06	718608	1.78712e+06	114737	145256	-1.06858e+06	0.405681	-0.391816
5	5	sp|P06576|ATPB_HUMAN	P06576	N/A	N/A	ATP synthase subunit beta, mitochondrial OS=Homo sapiens GN=ATP5B PE=1 SV=3	TRUE	-45.9127	1.346e-06	1.71542e+06	4.25386e+06	1.67581e+06	4.25469e+06	92445.6	24984	-2.53844e+06	0.403263	-0.394412
402	402	sp|O95571|ETHE1_HUMAN	O95571	N/A	N/A	Persulfide dioxygenase ETHE1, mitochondrial OS=Homo sapiens GN=ETHE1 PE=1 SV=2	TRUE	-9.13586	0.0008	100342	248927	101049	240221	10829.6	26005.1	-148585	0.403098	-0.394589
360	360	sp|Q9Y5M8|SRPRB_HUMAN	Q9Y5M8	N/A	N/A	Signal recognition particle receptor subunit beta OS=Homo sapiens GN=SRPRB PE=1 SV=3	TRUE	-6.02478	0.00382	44876	111673	47294.3	115815	10201.1	16269.7	-66796.7	0.401853	-0.395933
8	8	sp|P25705|ATPA_HUMAN	P25705	N/A	N/A	ATP synthase subunit alpha, mitochondrial OS=Homo sapiens GN=ATP5A1 PE=1 SV=1	TRUE	-14.5324	0.00013	307508	765882	309788	767993	19776.6	50926.4	-458374	0.401509	-0.396305
248	248	sp|O75396|SC22B_HUMAN	O75396	N/A	N/A	Vesicle-trafficking protein SEC22b OS=Homo sapiens GN=SEC22B PE=1 SV=4	TRUE	-8.34642	0.00113	206787	516852	232406	538312	51709.9	38292.9	-310065	0.400089	-0.397843
131	131	sp|Q00325|MPCP_HUMAN	Q00325	N/A	N/A	Phosphate carrier protein, mitochondrial OS=Homo sapiens GN=SLC25A3 PE=1 SV=2	TRUE	-12.6997	0.00022	414886	1.03883e+06	424515	1.03395e+06	79982.3	29054.6	-623941	0.399379	-0.398614
411	411	sp|Q96EY1|DNJA3_HUMAN	Q96EY1	N/A	N/A	DnaJ homolog subfamily A member 3, mitochondrial OS=Homo sapiens GN=DNAJA3 PE=1 SV=2	TRUE	-20.4004	3.4094e-05	38454.6	96461.6	37070.6	95258.8	4224.09	2532.26	-58007	0.398652	-0.399406
296	296	sp|P46459|NSF_HUMAN	P46459	N/A	N/A	Vesicle-fusing ATPase OS=Homo sapiens GN=NSF PE=1 SV=3	TRUE	-1.27	0.27294	14780.8	37149.5	18047.8	45321.3	9530.93	28979.9	-22368.7	0.397874	-0.400255
111	111	sp|P49207|RL34_HUMAN	P49207	N/A	N/A	60S ribosomal protein L34 OS=Homo sapiens GN=RPL34 PE=1 SV=3	TRUE	-4.99587	0.00751	148024	372212	135949	376577	60325.5	49010.6	-224188	0.397687	-0.400459
127	127	sp|P0DMV9|HS71B_HUMAN	P0DMV9	N/A	N/A	Heat shock 70 kDa protein 1B OS=Homo sapiens GN=HSPA1B PE=1 SV=1	TRUE	-7.17805	0.00199	186506	470775	202322	490790	32512.7	60398.7	-284269	0.396169	-0.40212
119	119	sp|P45880|VDAC2_HUMAN	P45880	N/A	N/A	Voltage-dependent anion-selective channel protein 2 OS=Homo sapiens GN=VDAC2 PE=1 SV=2	TRUE	-16.5083	7.8847e-05	515291	1.30126e+06	531083	1.29334e+06	74528.5	35296.2	-785973	0.395993	-0.402313
387	387	sp|O14828|SCAM3_HUMAN	O14828	N/A	N/A	Secretory carrier-associated membrane protein 3 OS=Homo sapiens GN=SCAMP3 PE=1 SV=3	TRUE	-7.237	0.00193	45746.6	115623	47942.1	107693	3802.81	16285.6	-69876.4	0.395653	-0.402686
267	267	sp|Q9Y277|VDAC3_HUMAN	Q9Y277	N/A	N/A	Voltage-dependent anion-selective channel protein 3 OS=Homo sapiens GN=VDAC3 PE=1 SV=1	TRUE	-9.62813	0.00065	52658.9	134065	51260.2	132331	5345.73	13633.9	-81405.6	0.392788	-0.405842
286	286	sp|Q8IXM3|RM41_HUMAN	Q8IXM3	N/A	N/A	39S ribosomal protein L41, mitochondrial OS=Homo sapiens GN=MRPL41 PE=1 SV=1	TRUE	-1.40238	0.23344	21461	54683	21843.9	67976.2	1326.97	41010.5	-33222	0.392461	-0.406203
99	99	sp|O75947|ATP5H_HUMAN	O75947	N/A	N/A	ATP synthase subunit d, mitochondrial OS=Homo sapiens GN=ATP5H PE=1 SV=3	TRUE	-8.5881	0.00101	376035	961230	374842	977218	6836.14	117824	-585195	0.391202	-0.407599
270	270	sp|P30044|PRDX5_HUMAN	P30044	N/A	N/A	Peroxiredoxin-5, mitochondrial OS=Homo sapiens GN=PRDX5 PE=1 SV=4	TRUE	-7.44411	0.00174	91966.2	235405	91903.4	237169	20547	26299.8	-143439	0.390672	-0.408188
194	194	sp|P53621|COPA_HUMAN	P53621	N/A	N/A	Coatomer subunit alpha OS=Homo sapiens GN=COPA PE=1 SV=2	TRUE	-9.36374	0.00072	139497	357453	139151	376883	2606.53	40232	-217956	0.390253	-0.408654
398	398	sp|Q08211|DHX9_HUMAN	Q08211	N/A	N/A	ATP-dependent RNA helicase A OS=Homo sapiens GN=DHX9 PE=1 SV=4	TRUE	-2.93625	0.04255	17184.4	44141.9	18943.7	48433.8	11195.9	11292.5	-26957.5	0.389298	-0.409718
10	10	sp|P30101|PDIA3_HUMAN	P30101	N/A	N/A	Protein disulfide-isomerase A3 OS=Homo sapiens GN=PDIA3 PE=1 SV=4	TRUE	-10.9989	0.00039	888011	2.28745e+06	894080	2.21774e+06	137474	172241	-1.39944e+06	0.38821	-0.410933
33	33	sp|Q00839|HNRPU_HUMAN	Q00839	N/A	N/A	Heterogeneous nuclear ribonucleoprotein U OS=Homo sapiens GN=HNRNPU PE=1 SV=6	TRUE	-9.71706	0.00063	274507	713659	269762	684575	15037.7	76820.2	-439152	0.384647	-0.414937
59	59	sp|P04843|RPN1_HUMAN	P04843	N/A	N/A	Dolichyl-diphosphooligosaccharide--protein glycosyltransferase subunit 1 OS=Homo sapiens GN=RPN1 PE=1 SV=1	TRUE	-16.1127	8.6777e-05	474654	1.23779e+06	468881	1.22291e+06	51957.5	63482.2	-763137	0.383469	-0.41627
104	104	sp|P13995|MTDC_HUMAN	P13995	N/A	N/A	Bifunctional methylenetetrahydrofolate dehydrogenase/cyclohydrolase, mitochondrial OS=Homo sapiens GN=MTHFD2 PE=1 SV=2	TRUE	-7.05613	0.00213	123255	321983	111430	304505	30898.5	37747.8	-198728	0.3828	-0.417029
28	28	sp|P04075|ALDOA_HUMAN	P04075	N/A	N/A	Fructose-bisphosphate aldolase A OS=Homo sapiens GN=ALDOA PE=1 SV=2	TRUE	-21.9179	2.5642e-05	328105	859027	325732	869182	6974.8	41372	-530922	0.381949	-0.417994
180	180	sp|P62820|RAB1A_HUMAN	P62820	N/A	N/A	Ras-related protein Rab-1A OS=Homo sapiens GN=RAB1A PE=1 SV=3	TRUE	-1.99332	0.11701	25329.5	66431.8	33588.5	72593.3	15326.1	32259.3	-41102.3	0.381286	-0.418749
62	62	sp|P20674|COX5A_HUMAN	P20674	N/A	N/A	Cytochrome c oxidase subunit 5A, mitochondrial OS=Homo sapiens GN=COX5A PE=1 SV=2	TRUE	-6.43877	0.00299	216433	569289	216042	597892	3375.99	94859.3	-352856	0.380181	-0.420009
26	26	sp|P49411|EFTU_HUMAN	P49411	N/A	N/A	Elongation factor Tu, mitochondrial OS=Homo sapiens GN=TUFM PE=1 SV=2	TRUE	-9.31428	0.00074	655713	1.72801e+06	683765	1.67992e+06	127493	153317	-1.07229e+06	0.379462	-0.420832
247	247	sp|Q01844|EWS_HUMAN	Q01844	N/A	N/A	RNA-binding protein EWS OS=Homo sapiens GN=EWSR1 PE=1 SV=1	TRUE	-5.8762	0.00419	103112	271796	109563	297935	15288.6	47312	-168684	0.379372	-0.420935
22	22	sp|P06748|NPM_HUMAN	P06748	N/A	N/A	Nucleophosmin OS=Homo sapiens GN=NPM1 PE=1 SV=2	TRUE	-11.8882	0.00029	1.05001e+06	2.7782e+06	1.08258e+06	2.90442e+06	64335.7	243431	-1.7282e+06	0.377944	-0.422572
24	24	sp|P34897|GLYM_HUMAN	P34897	N/A	N/A	Serine hydroxymethyltransferase, mitochondrial OS=Homo sapiens GN=SHMT2 PE=1 SV=3	TRUE	-22.1194	2.4727e-05	844100	2.23479e+06	838008	2.24944e+06	95374.3	52558.7	-1.39069e+06	0.377709	-0.422843
44	44	sp|P52272|HNRPM_HUMAN	P52272	N/A	N/A	Heterogeneous nuclear ribonucleoprotein M OS=Homo sapiens GN=HNRNPM PE=1 SV=3	TRUE	-20.3569	3.4384e-05	292599	778117	291710	767042	24671.8	33133.3	-485518	0.376035	-0.424772
237	237	sp|P50213|IDH3A_HUMAN	P50213	N/A	N/A	Isocitrate dehydrogenase [NAD] subunit alpha, mitochondrial OS=Homo sapiens GN=IDH3A PE=1 SV=1	TRUE	-16.075	8.7583e-05	294213	784166	284731	771610	44321.8	28679.5	-489954	0.375192	-0.425747
35	35	sp|Q12931|TRAP1_HUMAN	Q12931	N/A	N/A	Heat shock protein 75 kDa, mitochondrial OS=Homo sapiens GN=TRAP1 PE=1 SV=3	TRUE	-6.72903	0.00254	321732	857582	322547	816016	53244.9	127236	-535850	0.375161	-0.425782
245	245	sp|P09651|ROA1_HUMAN	P09651	N/A	N/A	Heterogeneous nuclear ribonucleoprotein A1 OS=Homo sapiens GN=HNRNPA1 PE=1 SV=5	TRUE	-10.4665	0.00047	80803	215954	84922.5	217527	20949.2	7832.42	-135151	0.374167	-0.426935
209	209	sp|P37108|SRP14_HUMAN	P37108	N/A	N/A	Signal recognition particle 14 kDa protein OS=Homo sapiens GN=SRP14 PE=1 SV=2	TRUE	-8.02181	0.00131	93454.4	251083	88899.7	235859	13548.8	31221.8	-157629	0.372205	-0.429218
326	326	sp|P31948|STIP1_HUMAN	P31948	N/A	N/A	Stress-induced-phosphoprotein 1 OS=Homo sapiens GN=STIP1 PE=1 SV=1	TRUE	-5.86078	0.00423	24297	65531	26884.2	66148.4	8872.5	8353.26	-41234	0.370771	-0.430894
275	275	sp|O94826|TOM70_HUMAN	O94826	N/A	N/A	Mitochondrial import receptor subunit TOM70 OS=Homo sapiens GN=TOMM70A PE=1 SV=1	TRUE	-8.88617	0.00089	32157.2	86990.2	32099.9	86979.2	6139.78	8748.26	-54833	0.369664	-0.432193
371	371	sp|O96000|NDUBA_HUMAN	O96000	N/A	N/A	NADH dehydrogenase [ubiquinone] 1 beta subcomplex subunit 10 OS=Homo sapiens GN=NDUFB10 PE=1 SV=3	TRUE	-8.21517	0.0012	20272.8	55104.4	20206.8	55023.1	870.04	7292.03	-34831.6	0.367898	-0.434273
327	327	sp|P16144|ITB4_HUMAN	P16144	N/A	N/A	Integrin beta-4 OS=Homo sapiens GN=ITGB4 PE=1 SV=5	TRUE	-5.76166	0.0045	93456.9	254744	97270.7	270311	15111.7	46070.4	-161287	0.366866	-0.435492
152	152	sp|P62873|GBB1_HUMAN	P62873	N/A	N/A	Guanine nucleotide-binding protein G(I)/G(S)/G(T) subunit beta-1 OS=Homo sapiens GN=GNB1 PE=1 SV=3	TRUE	-11.5318	0.00032	114951	314311	112550	319976	5231.57	29482.8	-199360	0.365725	-0.436845
313	313	sp|P53597|SUCA_HUMAN	P53597	N/A	N/A	Succinyl-CoA ligase [ADP/GDP-forming] subunit alpha, mitochondrial OS=Homo sapiens GN=SUCLG1 PE=1 SV=4	TRUE	-2.34802	0.07868	21219.1	58110.4	24109.8	47673.9	5778.55	26592.7	-36891.3	0.365152	-0.437526
91	91	sp|P21796|VDAC1_HUMAN	P21796	N/A	N/A	Voltage-dependent anion-selective channel protein 1 OS=Homo sapiens GN=VDAC1 PE=1 SV=2	TRUE	-33.7436	4.601e-06	114600	313909	116926	310499	8321.02	5951.8	-199309	0.365073	-0.43762
383	383	sp|P62861|RS30_HUMAN	P62861	N/A	N/A	40S ribosomal protein S30 OS=Homo sapiens GN=FAU PE=1 SV=1	TRUE	-22.9277	2.144e-05	159920	438321	151432	436852	19597.7	7632.68	-278401	0.364847	-0.437889
181	181	sp|Q8NBJ7|SUMF2_HUMAN	Q8NBJ7	N/A	N/A	Sulfatase-modifying factor 2 OS=Homo sapiens GN=SUMF2 PE=1 SV=2	TRUE	-8.91119	0.00088	29020.6	79593.4	30980.5	80585.7	4253.76	8861.67	-50572.8	0.364611	-0.43817
125	125	sp|O96008|TOM40_HUMAN	O96008	N/A	N/A	Mitochondrial import receptor subunit TOM40 homolog OS=Homo sapiens GN=TOMM40 PE=1 SV=1	TRUE	-9.70234	0.00063	75516.1	207144	75892	195557	10003.9	21262.2	-131628	0.364559	-0.438233
369	369	sp|P50402|EMD_HUMAN	P50402	N/A	N/A	Emerin OS=Homo sapiens GN=EMD PE=1 SV=1	TRUE	-7.45233	0.00173	22170.1	60832	22436.2	60017.9	1730.65	8817.46	-38661.9	0.364448	-0.438364
97	97	sp|Q8NBS9|TXND5_HUMAN	Q8NBS9	N/A	N/A	Thioredoxin domain-containing protein 5 OS=Homo sapiens GN=TXNDC5 PE=1 SV=2	TRUE	-14.4407	0.00013	217398	596543	218556	577252	14765.5	43011.7	-379145	0.364429	-0.438387
409	409	sp|Q7Z4W1|DCXR_HUMAN	Q7Z4W1	N/A	N/A	L-xylulose reductase OS=Homo sapiens GN=DCXR PE=1 SV=2	TRUE	-12.9885	0.0002	69495.9	191270	69241.8	198142	1737.29	16145.7	-121774	0.36334	-0.439687
370	370	sp|P43897|EFTS_HUMAN	P43897	N/A	N/A	Elongation factor Ts, mitochondrial OS=Homo sapiens GN=TSFM PE=1 SV=2	TRUE	-6.30504	0.00323	22669.5	62802.9	24552.5	57952.2	4529.04	10051.8	-40133.4	0.360963	-0.442538
92	92	sp|P35222|CTNB1_HUMAN	P35222	N/A	N/A	Catenin beta-1 OS=Homo sapiens GN=CTNNB1 PE=1 SV=1	TRUE	-6.00532	0.00387	81165	224969	79997.1	214579	13280.5	39292.2	-143804	0.360783	-0.442754
228	228	sp|Q14126|DSG2_HUMAN	Q14126	N/A	N/A	Desmoglein-2 OS=Homo sapiens GN=DSG2 PE=1 SV=2	TRUE	-3.98415	0.01634	46117.7	128501	48308.2	147823	6423.63	35234.1	-82383.3	0.35889	-0.445038
302	302	sp|Q13011|ECH1_HUMAN	Q13011	N/A	N/A	Delta(3,5)-Delta(2,4)-dienoyl-CoA isomerase, mitochondrial OS=Homo sapiens GN=ECH1 PE=1 SV=2	TRUE	-8.7069	0.00096	57638.4	161062	58891.2	159051	19835.9	5460.75	-103423	0.357866	-0.44628
350	350	sp|Q96A33|CCD47_HUMAN	Q96A33	N/A	N/A	Coiled-coil domain-containing protein 47 OS=Homo sapiens GN=CCDC47 PE=1 SV=1	TRUE	-1.83083	0.14109	1981.54	5543.15	1282.95	4453.88	1470.67	3031.55	-3561.6	0.357476	-0.446753
19	19	sp|P07237|PDIA1_HUMAN	P07237	N/A	N/A	Protein disulfide-isomerase OS=Homo sapiens GN=P4HB PE=1 SV=3	TRUE	-15.9418	9.051e-05	437179	1.22554e+06	417780	1.21498e+06	82697.8	22310.2	-788362	0.356723	-0.447669
136	136	sp|P02786|TFR1_HUMAN	P02786	N/A	N/A	Transferrin receptor protein 1 OS=Homo sapiens GN=TFRC PE=1 SV=2	TRUE	-108.407	4.3418e-08	581049	1.63488e+06	581616	1.64374e+06	2946.9	16577.4	-1.05383e+06	0.355408	-0.449273
291	291	sp|Q07666|KHDR1_HUMAN	Q07666	N/A	N/A	KH domain-containing, RNA-binding, signal transduction-associated protein 1 OS=Homo sapiens GN=KHDRBS1 PE=1 SV=1	TRUE	-7.60528	0.0016	36254.4	102473	41886.9	100901	11029.9	10284.6	-66218.5	0.353795	-0.451248
47	47	sp|P16615|AT2A2_HUMAN	P16615	N/A	N/A	Sarcoplasmic/endoplasmic reticulum calcium ATPase 2 OS=Homo sapiens GN=ATP2A2 PE=1 SV=1	TRUE	-19.7525	3.875e-05	121298	344269	122033	349511	10129.8	16723	-222971	0.352335	-0.453044
157	157	sp|Q99536|VAT1_HUMAN	Q99536	N/A	N/A	Synaptic vesicle membrane protein VAT-1 homolog OS=Homo sapiens GN=VAT1 PE=1 SV=2	TRUE	-5.88349	0.00417	128343	364530	112078	377919	39114.6	57486.5	-236187	0.352077	-0.453362
234	234	sp|Q9GZT3|SLIRP_HUMAN	Q9GZT3	N/A	N/A	SRA stem-loop-interacting RNA-binding protein, mitochondrial OS=Homo sapiens GN=SLIRP PE=1 SV=1	TRUE	-13.5283	0.00017	357836	1.01923e+06	377183	1.02818e+06	78142.7	32625	-661396	0.351084	-0.454589
325	325	sp|P00403|COX2_HUMAN	P00403	N/A	N/A	Cytochrome c oxidase subunit 2 OS=Homo sapiens GN=MT-CO2 PE=1 SV=1	TRUE	-4.19401	0.01376	105821	301852	148912	293162	78824.1	18462.2	-196031	0.350572	-0.455223
23	23	sp|P05023|AT1A1_HUMAN	P05023	N/A	N/A	Sodium/potassium-transporting ATPase subunit alpha-1 OS=Homo sapiens GN=ATP1A1 PE=1 SV=1	TRUE	-18.2176	5.3396e-05	406334	1.15914e+06	439938	1.16898e+06	64754.1	30489.2	-752802	0.350549	-0.455251
418	418	sp|O95168|NDUB4_HUMAN	O95168	N/A	N/A	NADH dehydrogenase [ubiquinone] 1 beta subcomplex subunit 4 OS=Homo sapiens GN=NDUFB4 PE=1 SV=3	TRUE	-2.33159	0.08011	33796.2	96496.2	20372.8	111080	31469.2	34338.6	-62699.9	0.350234	-0.455642
151	151	sp|Q15084|PDIA6_HUMAN	Q15084	N/A	N/A	Protein disulfide-isomerase A6 OS=Homo sapiens GN=PDIA6 PE=1 SV=1	TRUE	-7.90043	0.00139	180358	516970	180135	547133	8426.24	73314.5	-336612	0.348875	-0.45733
98	98	sp|P62241|RS8_HUMAN	P62241	N/A	N/A	40S ribosomal protein S8 OS=Homo sapiens GN=RPS8 PE=1 SV=2	TRUE	-5.88179	0.00418	142809	411716	160702	432128	42724.1	66672.5	-268907	0.346862	-0.459843
73	73	sp|P48047|ATPO_HUMAN	P48047	N/A	N/A	ATP synthase subunit O, mitochondrial OS=Homo sapiens GN=ATP5O PE=1 SV=1	TRUE	-16.0918	8.7224e-05	849378	2.45048e+06	793615	2.40521e+06	135257	106795	-1.6011e+06	0.346617	-0.46015
139	139	sp|Q9H9B4|SFXN1_HUMAN	Q9H9B4	N/A	N/A	Sideroflexin-1 OS=Homo sapiens GN=SFXN1 PE=1 SV=4	TRUE	-24.5196	1.6417e-05	100513	291320	99519.8	292694	11852.4	6417.89	-190807	0.345025	-0.462149
375	375	sp|Q9BXW7|CECR5_HUMAN	Q9BXW7	N/A	N/A	Cat eye syndrome critical region protein 5 OS=Homo sapiens GN=CECR5 PE=1 SV=1	TRUE	-1.47807	0.21346	11489.5	33351.4	15003.5	47268.3	6214.71	24853.2	-21861.9	0.344499	-0.462812
83	83	sp|Q7KZF4|SND1_HUMAN	Q7KZF4	N/A	N/A	Staphylococcal nuclease domain-containing protein 1 OS=Homo sapiens GN=SND1 PE=1 SV=1	TRUE	-11.1443	0.00037	176493	514576	159493	500830	31108.4	42346.9	-338083	0.342988	-0.464721
167	167	sp|P12268|IMDH2_HUMAN	P12268	N/A	N/A	Inosine-5'-monophosphate dehydrogenase 2 OS=Homo sapiens GN=IMPDH2 PE=1 SV=2	TRUE	-2.58336	0.06111	37436	109276	41081.7	129664	16585.2	45220.9	-71840.5	0.342581	-0.465237
352	352	sp|Q12906|ILF3_HUMAN	Q12906	N/A	N/A	Interleukin enhancer-binding factor 3 OS=Homo sapiens GN=ILF3 PE=1 SV=3	TRUE	-4.5003	0.01082	40886.1	120083	57785.5	116911	29542.7	7503.47	-79196.5	0.340483	-0.467905
405	405	sp|Q9UBX3|DIC_HUMAN	Q9UBX3	N/A	N/A	Mitochondrial dicarboxylate carrier OS=Homo sapiens GN=SLC25A10 PE=1 SV=2	TRUE	-1.3781	0.24024	20741.2	60972.2	22490.4	87460	4062.11	50400.5	-40231	0.340175	-0.468298
34	34	sp|P07355|ANXA2_HUMAN	P07355	N/A	N/A	Annexin A2 OS=Homo sapiens GN=ANXA2 PE=1 SV=2	TRUE	-4.49614	0.01085	41283.7	121372	43505.8	115693	23646.8	19817	-80088.7	0.340141	-0.468341
265	265	sp|P63261|ACTG_HUMAN	P63261	N/A	N/A	Actin, cytoplasmic 2 OS=Homo sapiens GN=ACTG1 PE=1 SV=1	TRUE	-12.0697	0.00027	123681	364803	121114	346339	12496.5	32266.6	-241123	0.339034	-0.469757
115	115	sp|P62753|RS6_HUMAN	P62753	N/A	N/A	40S ribosomal protein S6 OS=Homo sapiens GN=RPS6 PE=1 SV=1	TRUE	-20.6429	3.2531e-05	173889	513631	159588	511086	26632.4	10164.4	-339741	0.338549	-0.470378
338	338	sp|Q9H3N1|TMX1_HUMAN	Q9H3N1	N/A	N/A	Thioredoxin-related transmembrane protein 1 OS=Homo sapiens GN=TMX1 PE=1 SV=1	TRUE	-13.6849	0.00017	81714.2	241395	89739.4	243742	19585.5	4986.52	-159681	0.338508	-0.470431
182	182	sp|O95831|AIFM1_HUMAN	O95831	N/A	N/A	Apoptosis-inducing factor 1, mitochondrial OS=Homo sapiens GN=AIFM1 PE=1 SV=1	TRUE	-5.28771	0.00614	81262.7	240531	91648.9	264765	27883.3	44093.7	-159268	0.337847	-0.47128
58	58	sp|Q96AG4|LRC59_HUMAN	Q96AG4	N/A	N/A	Leucine-rich repeat-containing protein 59 OS=Homo sapiens GN=LRRC59 PE=1 SV=1	TRUE	-11.4586	0.00033	263435	783427	282553	802837	50550.3	60189.3	-519992	0.33626	-0.473325
122	122	sp|Q07021|C1QBP_HUMAN	Q07021	N/A	N/A	Complement component 1 Q subcomponent-binding protein, mitochondrial OS=Homo sapiens GN=C1QBP PE=1 SV=1	TRUE	-6.57303	0.00277	181515	542845	181831	579550	22850.4	92430.9	-361329	0.334378	-0.475762
15	15	sp|Q99623|PHB2_HUMAN	Q99623	N/A	N/A	Prohibitin-2 OS=Homo sapiens GN=PHB2 PE=1 SV=2	TRUE	-26.9455	1.1278e-05	795999	2.38319e+06	837246	2.40184e+06	94804	37697.6	-1.58719e+06	0.334006	-0.476246
78	78	sp|P42704|LPPRC_HUMAN	P42704	N/A	N/A	Leucine-rich PPR motif-containing protein, mitochondrial OS=Homo sapiens GN=LRPPRC PE=1 SV=3	TRUE	-11.2566	0.00035	90449.7	270936	105122	272595	26205.2	9194.66	-180486	0.333842	-0.476459
102	102	sp|P61247|RS3A_HUMAN	P61247	N/A	N/A	40S ribosomal protein S3a OS=Homo sapiens GN=RPS3A PE=1 SV=2	TRUE	-5.29452	0.00611	135060	406707	125255	445179	29689.5	83760.5	-271647	0.332081	-0.478756
397	397	sp|Q13283|G3BP1_HUMAN	Q13283	N/A	N/A	Ras GTPase-activating protein-binding protein 1 OS=Homo sapiens GN=G3BP1 PE=1 SV=1	TRUE	-2.53576	0.06427	58059.3	175116	50272.2	205580	30329	73979.8	-117056	0.331548	-0.479453
282	282	sp|P62081|RS7_HUMAN	P62081	N/A	N/A	40S ribosomal protein S7 OS=Homo sapiens GN=RPS7 PE=1 SV=1	TRUE	-5.00192	0.00748	148600	448679	127185	474431	58308.8	86008.5	-300079	0.331195	-0.479916
413	413	sp|P52209|6PGD_HUMAN	P52209	N/A	N/A	6-phosphogluconate dehydrogenase, decarboxylating OS=Homo sapiens GN=PGD PE=1 SV=3	TRUE	-1.50637	0.20644	1441.8	4374.71	1292.19	2596.7	1097.89	3188.59	-2932.91	0.329577	-0.482043
205	205	sp|P63244|GBLP_HUMAN	P63244	N/A	N/A	Guanine nucleotide-binding protein subunit beta-2-like 1 OS=Homo sapiens GN=GNB2L1 PE=1 SV=3	TRUE	-9.33234	0.00073	70862.6	215178	70346.6	228773	11002.1	24420.6	-144316	0.32932	-0.482382
381	381	sp|Q96FQ6|S10AG_HUMAN	Q96FQ6	N/A	N/A	Protein S100-A16 OS=Homo sapiens GN=S100A16 PE=1 SV=1	TRUE	-3.84874	0.01832	1440.53	4388.23	852.618	4205.65	1096.89	746.043	-2947.7	0.328272	-0.483766
110	110	sp|P30048|PRDX3_HUMAN	P30048	N/A	N/A	Thioredoxin-dependent peroxide reductase, mitochondrial OS=Homo sapiens GN=PRDX3 PE=1 SV=3	TRUE	-12.5841	0.00023	236204	719865	261451	715717	65308.2	12900.6	-483661	0.328122	-0.483964
214	214	sp|Q969H8|MYDGF_HUMAN	Q969H8	N/A	N/A	Myeloid-derived growth factor OS=Homo sapiens GN=MYDGF PE=1 SV=1	TRUE	-38.6806	2.6684e-06	84716.2	258206	84052.8	258567	2438.94	7375.81	-173490	0.328095	-0.484
32	32	sp|P61604|CH10_HUMAN	P61604	N/A	N/A	10 kDa heat shock protein, mitochondrial OS=Homo sapiens GN=HSPE1 PE=1 SV=2	TRUE	-11.0649	0.00038	616263	1.88039e+06	669602	1.88756e+06	137873	141943	-1.26412e+06	0.327732	-0.484481
90	90	sp|P22695|QCR2_HUMAN	P22695	N/A	N/A	Cytochrome b-c1 complex subunit 2, mitochondrial OS=Homo sapiens GN=UQCRC2 PE=1 SV=3	TRUE	-4.0853	0.01503	20694.2	63562	19961.7	63340	4900.99	17501.5	-42867.8	0.325576	-0.487348
53	53	sp|P36551|HEM6_HUMAN	P36551	N/A	N/A	Oxygen-dependent coproporphyrinogen-III oxidase, mitochondrial OS=Homo sapiens GN=CPOX PE=1 SV=3	TRUE	-8.78187	0.00093	296287	910102	296698	957349	18442	119650	-613816	0.325553	-0.487378
175	175	sp|P14923|PLAK_HUMAN	P14923	N/A	N/A	Junction plakoglobin OS=Homo sapiens GN=JUP PE=1 SV=3	TRUE	-11.2008	0.00036	79978.2	246495	84397.1	259778	10072.9	23697.7	-166517	0.324461	-0.488837
197	197	sp|P23284|PPIB_HUMAN	P23284	N/A	N/A	Peptidyl-prolyl cis-trans isomerase B OS=Homo sapiens GN=PPIB PE=1 SV=2	TRUE	-9.56087	0.00067	250934	778934	263313	789225	61670.3	73117.9	-528000	0.32215	-0.491941
417	417	sp|Q12797|ASPH_HUMAN	Q12797	N/A	N/A	Aspartyl/asparaginyl beta-hydroxylase OS=Homo sapiens GN=ASPH PE=1 SV=3	TRUE	-1.70135	0.1641	5529.05	17177.4	1859.9	20290.1	7210.61	9414.52	-11648.4	0.321879	-0.492308
289	289	sp|P67809|YBOX1_HUMAN	P67809	N/A	N/A	Nuclease-sensitive element-binding protein 1 OS=Homo sapiens GN=YBX1 PE=1 SV=3	TRUE	-6.40869	0.00305	15041.1	47430.6	18230	49103.1	6621.25	5726.07	-32389.5	0.317118	-0.498779
199	199	sp|P63220|RS21_HUMAN	P63220	N/A	N/A	40S ribosomal protein S21 OS=Homo sapiens GN=RPS21 PE=1 SV=1	TRUE	-3.11666	0.03564	27116.4	85752.7	26559.2	102609	5201.19	32168.7	-58636.3	0.316216	-0.500016
345	345	sp|Q08945|SSRP1_HUMAN	Q08945	N/A	N/A	FACT complex subunit SSRP1 OS=Homo sapiens GN=SSRP1 PE=1 SV=1	TRUE	-2.12567	0.1007	9127.91	29016.9	3334.4	24535.3	10799.9	12083	-19888.9	0.314573	-0.502279
244	244	sp|P82675|RT05_HUMAN	P82675	N/A	N/A	28S ribosomal protein S5, mitochondrial OS=Homo sapiens GN=MRPS5 PE=1 SV=2	TRUE	-3.4414	0.02626	18765	60076.6	18404.1	69096.1	6793.85	19650.8	-41311.6	0.312352	-0.505356
316	316	sp|P08708|RS17_HUMAN	P08708	N/A	N/A	40S ribosomal protein S17 OS=Homo sapiens GN=RPS17 PE=1 SV=2	TRUE	-8.86745	0.00089	24022.1	76992.2	23836	80138.5	7501.17	7126.17	-52970.1	0.312007	-0.505836
213	213	sp|P62249|RS16_HUMAN	P62249	N/A	N/A	40S ribosomal protein S16 OS=Homo sapiens GN=RPS16 PE=1 SV=2	TRUE	-9.40351	0.00071	189518	612397	196296	632975	35144.2	69511.6	-422878	0.30947	-0.509382
236	236	sp|Q9NYU2|UGGG1_HUMAN	Q9NYU2	N/A	N/A	UDP-glucose:glycoprotein glucosyltransferase 1 OS=Homo sapiens GN=UGGT1 PE=1 SV=3	TRUE	-4.55502	0.01038	39042.1	127206	52106.7	120746	27155.5	19658.4	-88163.4	0.306921	-0.512973
134	134	sp|P62851|RS25_HUMAN	P62851	N/A	N/A	40S ribosomal protein S25 OS=Homo sapiens GN=RPS25 PE=1 SV=1	TRUE	-18.0384	5.5528e-05	293192	958236	292609	963878	23491	59380	-665044	0.305971	-0.51432
120	120	sp|P62266|RS23_HUMAN	P62266	N/A	N/A	40S ribosomal protein S23 OS=Homo sapiens GN=RPS23 PE=1 SV=3	TRUE	-18.8016	4.7122e-05	45966.5	152073	44658.9	150421	9061.68	3664.89	-106106	0.302267	-0.51961
373	373	sp|Q9NVS2|RT18A_HUMAN	Q9NVS2	N/A	N/A	28S ribosomal protein S18a, mitochondrial OS=Homo sapiens GN=MRPS18A PE=1 SV=1	TRUE	-6.06961	0.00372	19940.4	66216.7	17815.5	66514.4	4620.53	12370.9	-46276.2	0.301139	-0.521233
407	407	sp|P62273|RS29_HUMAN	P62273	N/A	N/A	40S ribosomal protein S29 OS=Homo sapiens GN=RPS29 PE=1 SV=2	TRUE	-6.79075	0.00246	47627.7	158492	46312.3	173145	6840.4	27437.3	-110865	0.300505	-0.522149
380	380	sp|P09669|COX6C_HUMAN	P09669	N/A	N/A	Cytochrome c oxidase subunit 6C OS=Homo sapiens GN=COX6C PE=1 SV=2	TRUE	-7.90467	0.00139	99779	332242	116485	340434	31818.2	39776.3	-232463	0.30032	-0.522415
379	379	sp|Q15388|TOM20_HUMAN	Q15388	N/A	N/A	Mitochondrial import receptor subunit TOM20 homolog OS=Homo sapiens GN=TOMM20 PE=1 SV=1	TRUE	-10.6231	0.00044	40737.4	135747	44084.2	131709	7920.67	13312.8	-95009.8	0.300098	-0.522738
135	135	sp|P62263|RS14_HUMAN	P62263	N/A	N/A	40S ribosomal protein S14 OS=Homo sapiens GN=RPS14 PE=1 SV=3	TRUE	-34.6042	4.1612e-06	242475	811243	229865	804210	23784.7	15644.6	-568769	0.298893	-0.524484
378	378	sp|Q96B49|TOM6_HUMAN	Q96B49	N/A	N/A	Mitochondrial import receptor subunit TOM6 homolog OS=Homo sapiens GN=TOMM6 PE=1 SV=1	TRUE	-6.14725	0.00355	15008.5	50215.9	15840.9	53046.2	2148.37	9684.63	-35207.5	0.298879	-0.524505
196	196	sp|P24752|THIL_HUMAN	P24752	N/A	N/A	Acetyl-CoA acetyltransferase, mitochondrial OS=Homo sapiens GN=ACAT1 PE=1 SV=1	TRUE	-12.9136	0.00021	193141	647769	183840	644623	40407.1	45667.1	-454627	0.298164	-0.525545
346	346	sp|P62333|PRS10_HUMAN	P62333	N/A	N/A	26S protease regulatory subunit 10B OS=Homo sapiens GN=PSMC6 PE=1 SV=1	TRUE	-1.72073	0.16041	12683.2	42594.1	4033.53	42856.5	15085.7	26055.6	-29910.9	0.297769	-0.52612
57	57	sp|P27797|CALR_HUMAN	P27797	N/A	N/A	Calreticulin OS=Homo sapiens GN=CALR PE=1 SV=1	TRUE	-1.88902	0.1319	10299.1	35218.1	8232.72	43860.5	4379.52	22424.6	-24919	0.292439	-0.533965
428	428	sp|Q9Y3F4|STRAP_HUMAN	Q9Y3F4	N/A	N/A	Serine-threonine kinase receptor-associated protein OS=Homo sapiens GN=STRAP PE=1 SV=1	TRUE	-1.43144	0.22556	9258.38	31740.3	8408.71	24613.8	6816.74	26335.3	-22482	0.291691	-0.535077
64	64	sp|P15880|RS2_HUMAN	P15880	N/A	N/A	40S ribosomal protein S2 OS=Homo sapiens GN=RPS2 PE=1 SV=2	TRUE	-10.0179	0.00056	257218	882233	273679	896455	77127.4	75689.7	-625015	0.291553	-0.535282
217	217	sp|P51148|RAB5C_HUMAN	P51148	N/A	N/A	Ras-related protein Rab-5C OS=Homo sapiens GN=RAB5C PE=1 SV=2	TRUE	-6.35595	0.00314	39351.9	135361	39302.1	144434	3420.21	25938.7	-96008.8	0.290719	-0.536527
207	207	sp|P25398|RS12_HUMAN	P25398	N/A	N/A	40S ribosomal protein S12 OS=Homo sapiens GN=RPS12 PE=1 SV=3	TRUE	-2.39171	0.07503	6095.77	21042.6	7074.33	22867.7	2029.95	10632.3	-14946.8	0.289687	-0.538071
221	221	sp|Q04637|IF4G1_HUMAN	Q04637	N/A	N/A	Eukaryotic translation initiation factor 4 gamma 1 OS=Homo sapiens GN=EIF4G1 PE=1 SV=4	TRUE	-22.4184	2.3442e-05	30537.5	105881	28778.2	104755	5012.69	2959.25	-75343	0.288415	-0.539982
314	314	sp|Q15056|IF4H_HUMAN	Q15056	N/A	N/A	Eukaryotic translation initiation factor 4H OS=Homo sapiens GN=EIF4H PE=1 SV=5	TRUE	-1.55372	0.19522	1512.14	5260.49	1071.11	4008.2	843.924	4092.47	-3748.34	0.287453	-0.541433
149	149	sp|P56385|ATP5I_HUMAN	P56385	N/A	N/A	ATP synthase subunit e, mitochondrial OS=Homo sapiens GN=ATP5I PE=1 SV=2	TRUE	-18.9751	4.5437e-05	256736	894618	279106	884511	49910.5	29986.5	-637882	0.286978	-0.542151
189	189	sp|P39019|RS19_HUMAN	P39019	N/A	N/A	40S ribosomal protein S19 OS=Homo sapiens GN=RPS19 PE=1 SV=2	TRUE	-23.2191	2.039e-05	90097.7	316970	89908.6	322013	6798.66	15498.2	-226873	0.284246	-0.546305
169	169	sp|P00367|DHE3_HUMAN	P00367	N/A	N/A	Glutamate dehydrogenase 1, mitochondrial OS=Homo sapiens GN=GLUD1 PE=1 SV=2	TRUE	-6.66531	0.00263	62434.5	220913	59514.4	211492	32510.3	25279.7	-158479	0.28262	-0.548797
288	288	sp|Q13162|PRDX4_HUMAN	Q13162	N/A	N/A	Peroxiredoxin-4 OS=Homo sapiens GN=PRDX4 PE=1 SV=1	TRUE	-13.5349	0.00017	25218.5	89456.2	24152.3	86757.9	5880.34	5744.37	-64237.7	0.281909	-0.549891
114	114	sp|P23396|RS3_HUMAN	P23396	N/A	N/A	40S ribosomal protein S3 OS=Homo sapiens GN=RPS3 PE=1 SV=2	TRUE	-28.6065	8.8872e-06	99750.9	354961	102797	354988	7305.39	13616.4	-255210	0.281019	-0.551264
16	16	sp|P11142|HSP7C_HUMAN	P11142	N/A	N/A	Heat shock cognate 71 kDa protein OS=Homo sapiens GN=HSPA8 PE=1 SV=1	TRUE	-15.6045	9.848e-05	637116	2.28733e+06	640436	2.29799e+06	132931	126016	-1.65021e+06	0.278541	-0.55511
96	96	sp|P54886|P5CS_HUMAN	P54886	N/A	N/A	Delta-1-pyrroline-5-carboxylate synthase OS=Homo sapiens GN=ALDH18A1 PE=1 SV=2	TRUE	-15.3131	0.00011	143741	516718	142764	503712	4255.58	41971.8	-372977	0.278182	-0.555672
219	219	sp|Q9ULC5|ACSL5_HUMAN	Q9ULC5	N/A	N/A	Long-chain-fatty-acid--CoA ligase 5 OS=Homo sapiens GN=ACSL5 PE=1 SV=1	TRUE	-9.16684	0.00079	56099.5	202551	56478.5	211214	8564.54	26312.8	-146451	0.276965	-0.557575
281	281	sp|P22570|ADRO_HUMAN	P22570	N/A	N/A	NADPH:adrenodoxin oxidoreductase, mitochondrial OS=Homo sapiens GN=FDXR PE=1 SV=3	TRUE	-3.68153	0.02118	37426.5	136170	51052.2	136391	29109.6	36205	-98744	0.27485	-0.560904
354	354	sp|Q3ZCQ8|TIM50_HUMAN	Q3ZCQ8	N/A	N/A	Mitochondrial import inner membrane translocase subunit TIM50 OS=Homo sapiens GN=TIMM50 PE=1 SV=2	TRUE	-8.44866	0.00108	16314.4	59511.7	19102.9	57732.2	6936.65	5505.35	-43197.3	0.274137	-0.562032
231	231	sp|P28066|PSA5_HUMAN	P28066	N/A	N/A	Proteasome subunit alpha type-5 OS=Homo sapiens GN=PSMA5 PE=1 SV=3	TRUE	-9.50135	0.00068	24404.6	90064.3	23114.3	94260.7	3319.53	11499.9	-65659.7	0.270968	-0.567082
312	312	sp|Q96HS1|PGAM5_HUMAN	Q96HS1	N/A	N/A	Serine/threonine-protein phosphatase PGAM5, mitochondrial OS=Homo sapiens GN=PGAM5 PE=1 SV=2	TRUE	-16.1103	8.6828e-05	100049	369784	103781	359824	16149.6	24086.7	-269735	0.270561	-0.567736
80	80	sp|P09622|DLDH_HUMAN	P09622	N/A	N/A	Dihydrolipoyl dehydrogenase, mitochondrial OS=Homo sapiens GN=DLD PE=1 SV=2	TRUE	-7.79798	0.00146	62110.3	231315	57312.1	215973	22139.2	30370.1	-169205	0.268509	-0.571041
249	249	sp|P25685|DNJB1_HUMAN	P25685	N/A	N/A	DnaJ homolog subfamily B member 1 OS=Homo sapiens GN=DNAJB1 PE=1 SV=4	TRUE	-4.71047	0.00924	15582.1	58198.2	17684.9	64229	7757.2	13615.3	-42616.2	0.267741	-0.572285
164	164	sp|P43304|GPDM_HUMAN	P43304	N/A	N/A	Glycerol-3-phosphate dehydrogenase, mitochondrial OS=Homo sapiens GN=GPD2 PE=1 SV=3	TRUE	-12.619	0.00023	51880.4	194031	47823.6	198635	15687.4	11601.5	-142151	0.267382	-0.572869
321	321	sp|O15371|EIF3D_HUMAN	O15371	N/A	N/A	Eukaryotic translation initiation factor 3 subunit D OS=Homo sapiens GN=EIF3D PE=1 SV=1	TRUE	-1.12417	0.32384	2684.29	10040.3	2483.25	6368.99	1567.73	11224.8	-7356.04	0.267351	-0.572918
113	113	sp|P60842|IF4A1_HUMAN	P60842	N/A	N/A	Eukaryotic initiation factor 4A-I OS=Homo sapiens GN=EIF4A1 PE=1 SV=1	TRUE	-28.8452	8.5978e-06	451040	1.69226e+06	458633	1.7322e+06	26967.8	69481.1	-1.24122e+06	0.26653	-0.574253
36	36	sp|P62937|PPIA_HUMAN	P62937	N/A	N/A	Peptidyl-prolyl cis-trans isomerase A OS=Homo sapiens GN=PPIA PE=1 SV=2	TRUE	-11.4657	0.00033	1.02692e+06	3.8774e+06	1.02538e+06	3.97611e+06	17192.8	430261	-2.85048e+06	0.264848	-0.577004
262	262	sp|P40939|ECHA_HUMAN	P40939	N/A	N/A	Trifunctional enzyme subunit alpha, mitochondrial OS=Homo sapiens GN=HADHA PE=1 SV=2	TRUE	-8.98773	0.00085	130960	494898	106188	491362	58338.5	38930.8	-363938	0.264621	-0.577376
324	324	sp|P13073|COX41_HUMAN	P13073	N/A	N/A	Cytochrome c oxidase subunit 4 isoform 1, mitochondrial OS=Homo sapiens GN=COX4I1 PE=1 SV=1	TRUE	-7.52933	0.00167	7161.54	27490.9	7869.34	29325.2	1671.29	4367.75	-20329.4	0.260505	-0.584183
190	190	sp|Q9GZV4|IF5A2_HUMAN	Q9GZV4	N/A	N/A	Eukaryotic translation initiation factor 5A-2 OS=Homo sapiens GN=EIF5A2 PE=1 SV=3	TRUE	-1.6118	0.1823	3563.44	13693.2	4278.09	11778.3	1245.4	10814	-10129.8	0.260234	-0.584635
396	396	sp|P31943|HNRH1_HUMAN	P31943	N/A	N/A	Heterogeneous nuclear ribonucleoprotein H OS=Homo sapiens GN=HNRNPH1 PE=1 SV=4	TRUE	-7.77697	0.00147	40219.5	156780	42213.3	162945	6966.11	25007.7	-116560	0.256535	-0.590853
184	184	sp|Q15366|PCBP2_HUMAN	Q15366	N/A	N/A	Poly(rC)-binding protein 2 OS=Homo sapiens GN=PCBP2 PE=1 SV=1	TRUE	-16.7608	7.4256e-05	89374.6	348874	95184.9	346762	15793.3	21672.3	-259499	0.256181	-0.591454
198	198	sp|P36542|ATPG_HUMAN	P36542	N/A	N/A	ATP synthase subunit gamma, mitochondrial OS=Homo sapiens GN=ATP5C1 PE=1 SV=1	TRUE	-11.4804	0.00033	52654.2	206273	54701.7	208844	8049.83	21733.5	-153618	0.255265	-0.593008
400	400	sp|Q13200|PSMD2_HUMAN	Q13200	N/A	N/A	26S proteasome non-ATPase regulatory subunit 2 OS=Homo sapiens GN=PSMD2 PE=1 SV=3	TRUE	-3.24016	0.03167	9847.48	38746.9	2326.28	39220.8	13990.1	6552.12	-28899.4	0.254149	-0.594912
188	188	sp|Q15907|RB11B_HUMAN	Q15907	N/A	N/A	Ras-related protein Rab-11B OS=Homo sapiens GN=RAB11B PE=1 SV=4	TRUE	-21.6769	2.6793e-05	161580	636320	172917	650148	23787.2	29548.1	-474740	0.253929	-0.595287
240	240	sp|P14174|MIF_HUMAN	P14174	N/A	N/A	Macrophage migration inhibitory factor OS=Homo sapiens GN=MIF PE=1 SV=4	TRUE	-8.32739	0.00114	106548	419869	111314	424579	11901.5	64073	-313321	0.253766	-0.595567
162	162	sp|Q9P0J1|PDP1_HUMAN	Q9P0J1	N/A	N/A	[Pyruvate dehydrogenase [acetyl-transferring]]-phosphatase 1, mitochondrial OS=Homo sapiens GN=PDP1 PE=1 SV=3	TRUE	-9.91106	0.00058	48510.8	191361	49275.5	203789	9524.91	23076	-142850	0.253504	-0.596015
301	301	sp|Q9Y490|TLN1_HUMAN	Q9Y490	N/A	N/A	Talin-1 OS=Homo sapiens GN=TLN1 PE=1 SV=3	TRUE	-1.43311	0.22511	11429	45230.7	2533.3	61794.5	16313	37454.2	-33801.7	0.252682	-0.597425
238	238	sp|Q12849|GRSF1_HUMAN	Q12849	N/A	N/A	G-rich sequence factor 1 OS=Homo sapiens GN=GRSF1 PE=1 SV=3	TRUE	-8.78531	0.00093	36575.5	144881	41454.1	149247	9455.01	19145.3	-108305	0.252452	-0.597821
63	63	sp|P68363|TBA1B_HUMAN	P68363	N/A	N/A	Tubulin alpha-1B chain OS=Homo sapiens GN=TUBA1B PE=1 SV=1	TRUE	-7.18022	0.00199	126813	502660	115404	544256	42671.8	79993.9	-375846	0.252284	-0.598109
225	225	sp|Q13247|SRSF6_HUMAN	Q13247	N/A	N/A	Serine/arginine-rich splicing factor 6 OS=Homo sapiens GN=SRSF6 PE=1 SV=2	TRUE	-18.9093	4.6067e-05	190484	756151	213266	754735	43612.4	27975.5	-565667	0.251913	-0.59875
103	103	sp|P31040|SDHA_HUMAN	P31040	N/A	N/A	Succinate dehydrogenase [ubiquinone] flavoprotein subunit, mitochondrial OS=Homo sapiens GN=SDHA PE=1 SV=2	TRUE	-6.12605	0.0036	51076	203178	61298	214181	17991.4	39060.2	-152102	0.251386	-0.599659
137	137	sp|Q92945|FUBP2_HUMAN	Q92945	N/A	N/A	Far upstream element-binding protein 2 OS=Homo sapiens GN=KHSRP PE=1 SV=4	TRUE	-12.9694	0.0002	115091	458862	115260	457495	18084	42198.7	-343771	0.250819	-0.60064
420	420	sp|P53618|COPB_HUMAN	P53618	N/A	N/A	Coatomer subunit beta OS=Homo sapiens GN=COPB1 PE=1 SV=3	TRUE	-6.69419	0.00259	13150	52766.9	17568.2	51605.5	9849.13	2840.12	-39616.9	0.249209	-0.603436
202	202	sp|P68371|TBB4B_HUMAN	P68371	N/A	N/A	Tubulin beta-4B chain OS=Homo sapiens GN=TUBB4B PE=1 SV=1	TRUE	-12.1017	0.00027	111627	451521	106642	454463	21884.3	43446.6	-339893	0.247225	-0.606908
318	318	sp|O75964|ATP5L_HUMAN	O75964	N/A	N/A	ATP synthase subunit g, mitochondrial OS=Homo sapiens GN=ATP5L PE=1 SV=3	TRUE	-11.4607	0.00033	117038	475969	117458	491301	11744.9	52958.3	-358931	0.245894	-0.609253
279	279	sp|O75439|MPPB_HUMAN	O75439	N/A	N/A	Mitochondrial-processing peptidase subunit beta OS=Homo sapiens GN=PMPCB PE=1 SV=2	TRUE	-12.8814	0.00021	49208	200150	46395.6	199270	7419.57	18891.1	-150942	0.245855	-0.60932
390	390	sp|P38919|IF4A3_HUMAN	P38919	N/A	N/A	Eukaryotic initiation factor 4A-III OS=Homo sapiens GN=EIF4A3 PE=1 SV=4	TRUE	-8.42158	0.00109	25337.5	103081	28277.6	110077	7527.21	14106.7	-77743.4	0.245802	-0.609415
294	294	sp|Q9UL25|RAB21_HUMAN	Q9UL25	N/A	N/A	Ras-related protein Rab-21 OS=Homo sapiens GN=RAB21 PE=1 SV=3	TRUE	-12.2017	0.00026	32482.6	132238	29015.3	131996	13708.9	3547.53	-99755	0.245638	-0.609704
243	243	sp|Q9NYF8|BCLF1_HUMAN	Q9NYF8	N/A	N/A	Bcl-2-associated transcription factor 1 OS=Homo sapiens GN=BCLAF1 PE=1 SV=2	TRUE	-4.41466	0.01156	16866.5	68725.9	18757	71538.1	14201.3	14570.7	-51859.4	0.245417	-0.610096
320	320	sp|P62269|RS18_HUMAN	P62269	N/A	N/A	40S ribosomal protein S18 OS=Homo sapiens GN=RPS18 PE=1 SV=3	TRUE	-6.62513	0.00269	42400.5	174852	39244.4	176905	6124.53	34081.8	-132452	0.242494	-0.6153
269	269	sp|Q8N163|CCAR2_HUMAN	Q8N163	N/A	N/A	Cell cycle and apoptosis regulator protein 2 OS=Homo sapiens GN=CCAR2 PE=1 SV=2	TRUE	-9.97773	0.00057	43926.2	182520	50058.9	176374	21001.1	11737.7	-138594	0.240665	-0.618587
20	20	sp|P08238|HS90B_HUMAN	P08238	N/A	N/A	Heat shock protein HSP 90-beta OS=Homo sapiens GN=HSP90AB1 PE=1 SV=4	TRUE	-6.94281	0.00226	178250	745298	178235	710862	7756.46	141251	-567048	0.239167	-0.621299
421	421	sp|Q9Y678|COPG1_HUMAN	Q9Y678	N/A	N/A	Coatomer subunit gamma-1 OS=Homo sapiens GN=COPG1 PE=1 SV=1	TRUE	-5.39439	0.00571	17893.6	76954.5	17610.1	71892.4	4823.36	18339.8	-59060.9	0.232522	-0.633537
304	304	sp|O43678|NDUA2_HUMAN	O43678	N/A	N/A	NADH dehydrogenase [ubiquinone] 1 alpha subcomplex subunit 2 OS=Homo sapiens GN=NDUFA2 PE=1 SV=3	TRUE	-5.07542	0.0071	41134.3	178641	35899.6	192139	15973.6	44123.4	-137506	0.230263	-0.637776
229	229	sp|Q92520|FAM3C_HUMAN	Q92520	N/A	N/A	Protein FAM3C OS=Homo sapiens GN=FAM3C PE=1 SV=1	TRUE	-11.1163	0.00037	78433.9	341291	83053.9	343191	18936.6	36315.4	-262857	0.229815	-0.638621
183	183	sp|P62314|SMD1_HUMAN	P62314	N/A	N/A	Small nuclear ribonucleoprotein Sm D1 OS=Homo sapiens GN=SNRPD1 PE=1 SV=1	TRUE	-8.15426	0.00123	39680	173371	46374.1	170564	27075.4	8563.44	-133691	0.228874	-0.640404
426	426	sp|P35606|COPB2_HUMAN	P35606	N/A	N/A	Coatomer subunit beta' OS=Homo sapiens GN=COPB2 PE=1 SV=2	TRUE	-12.2376	0.00026	34209.3	149513	28131.5	145061	14336.4	7797.06	-115304	0.228805	-0.640535
174	174	sp|P06733|ENOA_HUMAN	P06733	N/A	N/A	Alpha-enolase OS=Homo sapiens GN=ENO1 PE=1 SV=2	TRUE	-13.6693	0.00017	25939.6	113986	24010.6	116626	5006.31	9970.13	-88046.6	0.227568	-0.642889
200	200	sp|O75607|NPM3_HUMAN	O75607	N/A	N/A	Nucleoplasmin-3 OS=Homo sapiens GN=NPM3 PE=1 SV=3	TRUE	-11.4997	0.00033	163913	729066	147407	735167	30382	79515	-565153	0.224826	-0.648153
179	179	sp|P55084|ECHB_HUMAN	P55084	N/A	N/A	Trifunctional enzyme subunit beta, mitochondrial OS=Homo sapiens GN=HADHB PE=1 SV=3	TRUE	-13.6812	0.00017	74526.8	331770	65789.7	334518	29211.8	14397.7	-257244	0.224634	-0.648525
394	394	sp|Q969V3|NCLN_HUMAN	Q969V3	N/A	N/A	Nicalin OS=Homo sapiens GN=NCLN PE=1 SV=2	TRUE	-14.4249	0.00013	19661.5	87708.2	19407.4	84458.8	1316.57	8063.85	-68046.7	0.224169	-0.649424
412	412	sp|O75380|NDUS6_HUMAN	O75380	N/A	N/A	NADH dehydrogenase [ubiquinone] iron-sulfur protein 6, mitochondrial OS=Homo sapiens GN=NDUFS6 PE=1 SV=1	TRUE	-7.59193	0.00161	5430.82	24542.1	5618.89	24382.1	810.115	4284.19	-19111.2	0.221286	-0.655046
416	416	sp|P22307|NLTP_HUMAN	P22307	N/A	N/A	Non-specific lipid-transfer protein OS=Homo sapiens GN=SCP2 PE=1 SV=2	TRUE	-10.4854	0.00047	16666.7	75590.4	20782	76059.8	8791.36	4177.56	-58923.7	0.220487	-0.656617
72	72	sp|Q13263|TIF1B_HUMAN	Q13263	N/A	N/A	Transcription intermediary factor 1-beta OS=Homo sapiens GN=TRIM28 PE=1 SV=5	TRUE	-52.3722	7.9559e-07	55077.3	250524	55345	248478	3456.29	5462.14	-195447	0.219848	-0.657878
185	185	sp|P63104|1433Z_HUMAN	P63104	N/A	N/A	14-3-3 protein zeta/delta OS=Homo sapiens GN=YWHAZ PE=1 SV=1	TRUE	-13.9335	0.00015	33027.1	153423	30763	160980	4855.51	14156.7	-120396	0.215268	-0.66702
223	223	sp|Q8NBJ5|GT251_HUMAN	Q8NBJ5	N/A	N/A	Procollagen galactosyltransferase 1 OS=Homo sapiens GN=COLGALT1 PE=1 SV=1	TRUE	-13.0563	0.0002	63158	306349	47120.5	309366	31313.7	7763.92	-243191	0.206164	-0.685788
395	395	sp|P25205|MCM3_HUMAN	P25205	N/A	N/A	DNA replication licensing factor MCM3 OS=Homo sapiens GN=MCM3 PE=1 SV=3	TRUE	-25.6431	1.3737e-05	43997.3	214914	47506.6	211011	7095.43	9106.55	-170916	0.204721	-0.688838
187	187	sp|P09382|LEG1_HUMAN	P09382	N/A	N/A	Galectin-1 OS=Homo sapiens GN=LGALS1 PE=1 SV=2	TRUE	-14.5882	0.00013	155649	760304	158109	782574	15640.1	70066.3	-604656	0.204719	-0.688842
216	216	sp|P22626|ROA2_HUMAN	P22626	N/A	N/A	Heterogeneous nuclear ribonucleoproteins A2/B1 OS=Homo sapiens GN=HNRNPA2B1 PE=1 SV=2	TRUE	-11.2909	0.00035	37910	186458	27950.1	185649	22441.5	3957.36	-148548	0.203316	-0.691828
226	226	sp|P51659|DHB4_HUMAN	P51659	N/A	N/A	Peroxisomal multifunctional enzyme type 2 OS=Homo sapiens GN=HSD17B4 PE=1 SV=3	TRUE	-22.1021	2.4804e-05	40267.9	199798	38555.7	201820	11216.2	5521.88	-159530	0.201543	-0.695632
211	211	sp|Q14978|NOLC1_HUMAN	Q14978	N/A	N/A	Nucleolar and coiled-body phosphoprotein 1 OS=Homo sapiens GN=NOLC1 PE=1 SV=2	TRUE	-22.313	2.3885e-05	49995.3	248857	44703.4	250967	9685.41	12020.2	-198862	0.2009	-0.697021
230	230	sp|P11940|PABP1_HUMAN	P11940	N/A	N/A	Polyadenylate-binding protein 1 OS=Homo sapiens GN=PABPC1 PE=1 SV=2	TRUE	-1.45332	0.2198	29786	148989	36034.8	157349	20497.1	140578	-119203	0.199921	-0.699142
317	317	sp|P60900|PSA6_HUMAN	P60900	N/A	N/A	Proteasome subunit alpha type-6 OS=Homo sapiens GN=PSMA6 PE=1 SV=1	TRUE	-10.1185	0.00054	13897.1	70408.7	18361.3	71045.8	9466	1992.91	-56511.7	0.197377	-0.704704
361	361	sp|Q9Y399|RT02_HUMAN	Q9Y399	N/A	N/A	28S ribosomal protein S2, mitochondrial OS=Homo sapiens GN=MRPS2 PE=1 SV=1	TRUE	-4.69679	0.00933	36943.3	187727	52648.9	209080	29965.1	46840.4	-150784	0.196792	-0.705992
377	377	sp|Q96HR9|REEP6_HUMAN	Q96HR9	N/A	N/A	Receptor expression-enhancing protein 6 OS=Homo sapiens GN=REEP6 PE=1 SV=1	TRUE	-23.6491	1.8955e-05	39644.5	202610	40315.5	204296	10735.9	5215.13	-162966	0.195668	-0.708479
308	308	sp|O43837|IDH3B_HUMAN	O43837	N/A	N/A	Isocitrate dehydrogenase [NAD] subunit beta, mitochondrial OS=Homo sapiens GN=IDH3B PE=1 SV=2	TRUE	-3.78605	0.01933	22215.2	113751	27246.5	124164	17012.8	38264.6	-91536.3	0.195296	-0.709307
330	330	sp|Q99798|ACON_HUMAN	Q99798	N/A	N/A	Aconitate hydratase, mitochondrial OS=Homo sapiens GN=ACO2 PE=1 SV=2	TRUE	-8.69035	0.00097	16120.9	83503.5	17498.9	80388.4	11829.6	6357.87	-67382.6	0.193056	-0.714316
271	271	sp|P04040|CATA_HUMAN	P04040	N/A	N/A	Catalase OS=Homo sapiens GN=CAT PE=1 SV=3	TRUE	-11.0399	0.00038	31306	165445	36926.5	163513	15595.6	14130.6	-134139	0.189223	-0.723027
293	293	sp|Q9NVI7|ATD3A_HUMAN	Q9NVI7	N/A	N/A	ATPase family AAA domain-containing protein 3A OS=Homo sapiens GN=ATAD3A PE=1 SV=2	TRUE	-10.683	0.00043	28523.2	151825	33123	152796	19782.5	2881.22	-123302	0.187868	-0.726147
172	172	sp|P35221|CTNA1_HUMAN	P35221	N/A	N/A	Catenin alpha-1 OS=Homo sapiens GN=CTNNA1 PE=1 SV=1	TRUE	-1.61675	0.18124	5220.97	27836.8	4748.15	36523.5	4709.77	23766.4	-22615.8	0.187557	-0.726868
332	332	sp|P98179|RBM3_HUMAN	P98179	N/A	N/A	RNA-binding protein 3 OS=Homo sapiens GN=RBM3 PE=1 SV=1	TRUE	-1.88951	0.13183	15965.5	86918.5	18083	100198	3980.43	64918.5	-70953	0.183684	-0.735929
393	393	sp|P47985|UCRI_HUMAN	P47985	N/A	N/A	Cytochrome b-c1 complex subunit Rieske, mitochondrial OS=Homo sapiens GN=UQCRFS1 PE=1 SV=2	TRUE	-6.16939	0.00351	83236.1	454943	106780	464487	72258.3	75292.7	-371707	0.182959	-0.737645
273	273	sp|Q9H7Z7|PGES2_HUMAN	Q9H7Z7	N/A	N/A	Prostaglandin E synthase 2 OS=Homo sapiens GN=PTGES2 PE=1 SV=1	TRUE	-1.83922	0.13973	7107.47	38851.6	6444.44	45867.9	2593.26	29781.8	-31744.1	0.182939	-0.737694
242	242	sp|Q13151|ROA0_HUMAN	Q13151	N/A	N/A	Heterogeneous nuclear ribonucleoprotein A0 OS=Homo sapiens GN=HNRNPA0 PE=1 SV=1	TRUE	-4.191	0.0138	18901.2	103517	19223.2	114242	2591.17	34873.8	-84615.8	0.18259	-0.738523
66	66	sp|Q15365|PCBP1_HUMAN	Q15365	N/A	N/A	Poly(rC)-binding protein 1 OS=Homo sapiens GN=PCBP1 PE=1 SV=2	TRUE	-11.4683	0.00033	50964.5	295006	46695.3	288358	17610.1	32378.4	-244041	0.172758	-0.762562
329	329	sp|P60174|TPIS_HUMAN	P60174	N/A	N/A	Triosephosphate isomerase OS=Homo sapiens GN=TPI1 PE=1 SV=3	TRUE	-19.2321	4.3078e-05	11657.5	67742.5	10008.3	65456.5	2939.59	4107.53	-56085	0.172085	-0.764257
399	399	sp|Q7L014|DDX46_HUMAN	Q7L014	N/A	N/A	Probable ATP-dependent RNA helicase DDX46 OS=Homo sapiens GN=DDX46 PE=1 SV=2	TRUE	-9.39948	0.00071	16665.9	98526.9	15388.7	100365	4780.33	14307.1	-81861	0.169151	-0.771725
283	283	sp|Q9Y2Q9|RT28_HUMAN	Q9Y2Q9	N/A	N/A	28S ribosomal protein S28, mitochondrial OS=Homo sapiens GN=MRPS28 PE=1 SV=1	TRUE	-2.39271	0.07495	16086.9	96266.7	11559.3	128111	17274.9	55410.6	-80179.7	0.167108	-0.777003
386	386	sp|P03928|ATP8_HUMAN	P03928	N/A	N/A	ATP synthase protein 8 OS=Homo sapiens GN=MT-ATP8 PE=1 SV=1	TRUE	-1.72992	0.1587	5675.61	35307.5	6952.1	31320.9	2712.89	29544.1	-29631.8	0.160748	-0.793854
298	298	sp|Q9NX63|MIC19_HUMAN	Q9NX63	N/A	N/A	MICOS complex subunit MIC19 OS=Homo sapiens GN=CHCHD3 PE=1 SV=1	TRUE	-18.9872	4.5323e-05	12948.5	82745.4	13757.4	83670.3	2970.63	5631.53	-69797	0.156485	-0.805526
339	339	sp|Q7Z7H8|RM10_HUMAN	Q7Z7H8	N/A	N/A	39S ribosomal protein L10, mitochondrial OS=Homo sapiens GN=MRPL10 PE=1 SV=3	TRUE	-1.81787	0.14323	4162.47	26695.7	4985.93	38828.7	1959.14	21379.9	-22533.2	0.155923	-0.80709
159	159	sp|P12236|ADT3_HUMAN	P12236	N/A	N/A	ADP/ATP translocase 3 OS=Homo sapiens GN=SLC25A6 PE=1 SV=4	TRUE	-6.44618	0.00298	40538.3	273099	30602.6	270968	27449.3	56135.9	-232561	0.148438	-0.828454
168	168	sp|Q86V81|THOC4_HUMAN	Q86V81	N/A	N/A	THO complex subunit 4 OS=Homo sapiens GN=ALYREF PE=1 SV=3	TRUE	-11.2011	0.00036	45772.6	318557	46976.4	301600	3985.16	41992.6	-272785	0.143687	-0.842582
408	408	sp|Q96C19|EFHD2_HUMAN	Q96C19	N/A	N/A	EF-hand domain-containing protein D2 OS=Homo sapiens GN=EFHD2 PE=1 SV=1	TRUE	-1.91699	0.12771	2297.81	16863.8	1465.65	22048.7	1820.53	13034.2	-14566	0.136257	-0.865642
272	272	sp|P30049|ATPD_HUMAN	P30049	N/A	N/A	ATP synthase subunit delta, mitochondrial OS=Homo sapiens GN=ATP5D PE=1 SV=2	TRUE	-13.3601	0.00018	18209.7	134844	17957.5	135350	1873.66	15004.4	-116634	0.135043	-0.869529
258	258	sp|P25786|PSA1_HUMAN	P25786	N/A	N/A	Proteasome subunit alpha type-1 OS=Homo sapiens GN=PSMA1 PE=1 SV=1	TRUE	-8.60273	0.001	16892.6	127150	8632.19	124850	14346.8	16940.1	-110258	0.132855	-0.876621
309	309	sp|Q92896|GSLG1_HUMAN	Q92896	N/A	N/A	Golgi apparatus protein 1 OS=Homo sapiens GN=GLG1 PE=1 SV=2	TRUE	-11.5754	0.00032	10499.7	80926.7	7339.49	80627.5	10038.7	3205.8	-70427	0.129744	-0.886914
261	261	sp|P62854|RS26_HUMAN	P62854	N/A	N/A	40S ribosomal protein S26 OS=Homo sapiens GN=RPS26 PE=1 SV=3	TRUE	-13.4591	0.00018	12944.9	101066	9194.26	104444	8472.53	7537.73	-88120.6	0.128084	-0.892505
305	305	sp|P30153|2AAA_HUMAN	P30153	N/A	N/A	Serine/threonine-protein phosphatase 2A 65 kDa regulatory subunit A alpha isoform OS=Homo sapiens GN=PPP2R1A PE=1 SV=4	TRUE	-5.05713	0.00719	13826.4	111707	17466.3	120277	8066.4	32538.9	-97880.8	0.123773	-0.907373
358	358	sp|P52815|RM12_HUMAN	P52815	N/A	N/A	39S ribosomal protein L12, mitochondrial OS=Homo sapiens GN=MRPL12 PE=1 SV=2	TRUE	-14.9977	0.00012	6493.65	56569.3	5163.47	56602.7	4179.08	3997.48	-50075.6	0.114791	-0.940092
311	311	sp|P04792|HSPB1_HUMAN	P04792	N/A	N/A	Heat shock protein beta-1 OS=Homo sapiens GN=HSPB1 PE=1 SV=2	TRUE	-9.3664	0.00072	6861.25	60905.8	9087.77	60183.6	5466.08	8366.73	-54044.6	0.112653	-0.948256
344	344	sp|P33991|MCM4_HUMAN	P33991	N/A	N/A	DNA replication licensing factor MCM4 OS=Homo sapiens GN=MCM4 PE=1 SV=5	TRUE	-24.5593	1.6312e-05	9729.67	88781	11836.8	87900.7	4734.58	2943.76	-79051.3	0.109592	-0.960222
372	372	sp|Q9P0J0|NDUAD_HUMAN	Q9P0J0	N/A	N/A	NADH dehydrogenase [ubiquinone] 1 alpha subcomplex subunit 13 OS=Homo sapiens GN=NDUFA13 PE=1 SV=3	TRUE	-11.1237	0.00037	11588.1	105925	4290.02	107914	12732.9	7324.16	-94337.1	0.109399	-0.960986
362	362	sp|Q96I24|FUBP3_HUMAN	Q96I24	N/A	N/A	Far upstream element-binding protein 3 OS=Homo sapiens GN=FUBP3 PE=1 SV=2	TRUE	-9.94676	0.00057	7022.85	65978.4	3700.72	65464.7	8294.44	6049.32	-58955.6	0.106442	-0.972888
353	353	sp|Q71RC2|LARP4_HUMAN	Q71RC2	N/A	N/A	La-related protein 4 OS=Homo sapiens GN=LARP4 PE=1 SV=3	TRUE	-9.7452	0.00062	9340.92	93800.9	2535.46	97338	12036.7	8969.88	-84459.9	0.0995825	-1.00182
425	425	sp|P52597|HNRPF_HUMAN	P52597	N/A	N/A	Heterogeneous nuclear ribonucleoprotein F OS=Homo sapiens GN=HNRNPF PE=1 SV=3	TRUE	-1.40717	0.23212	1625.67	22705	1647.85	7804.48	513.231	25941	-21079.3	0.0715996	-1.14509
389	389	sp|O43674|NDUB5_HUMAN	O43674	N/A	N/A	NADH dehydrogenase [ubiquinone] 1 beta subcomplex subunit 5, mitochondrial OS=Homo sapiens GN=NDUFB5 PE=1 SV=1	TRUE	-2.41035	0.07353	2378.01	40919.7	2208.15	55252.7	685.204	27687.1	-38541.7	0.0581142	-1.23572
403	403	sp|P24539|AT5F1_HUMAN	P24539	N/A	N/A	ATP synthase F(0) complex subunit B1, mitochondrial OS=Homo sapiens GN=ATP5F1 PE=1 SV=2	TRUE	-12.543	0.00023	13581.2	254037	2395.68	268934	19583.7	26814.4	-240456	0.0534615	-1.27196
359	359	sp|P46783|RS10_HUMAN	P46783	N/A	N/A	40S ribosomal protein S10 OS=Homo sapiens GN=RPS10 PE=1 SV=1	TRUE	-28.2406	9.3547e-06	6784.75	134377	6574.66	135159	3564.12	6966.67	-127592	0.0504906	-1.29679
410	410	sp|Q96C01|F136A_HUMAN	Q96C01	N/A	N/A	Protein FAM136A OS=Homo sapiens GN=FAM136A PE=1 SV=1	TRUE	-14.2864	0.00014	2046.69	51757	2661.28	54972.8	1156.44	5914.78	-49710.3	0.0395443	-1.40292
290	290	sp|O75534|CSDE1_HUMAN	O75534	N/A	N/A	Cold shock domain-containing protein E1 OS=Homo sapiens GN=CSDE1 PE=1 SV=2	TRUE	-36.7074	3.2885e-06	3053.97	81157.3	2123.8	82847.5	2204.88	2953	-78103.3	0.0376303	-1.42446
349	349	sp|P23528|COF1_HUMAN	P23528	N/A	N/A	Cofilin-1 OS=Homo sapiens GN=CFL1 PE=1 SV=3	TRUE	-28.0009	9.6778e-06	1561.76	56734.8	1687.81	55142.6	407.019	3388.48	-55173.1	0.0275274	-1.56024

## Sheet: p53KO_CTRL to p53WT_CTRL
Row	Index	Peak Name		m/z	Ret. Time	Group	Use	t-value	p-value	Mean 1	Mean 2	Median 1	Median 2	Sigma 1	Sigma 2	Delta	Fold Change	Log (Fold Change)
343	343	sp|Q8WXI7|MUC16_HUMAN	Q8WXI7	N/A	N/A	Mucin-16 OS=Homo sapiens GN=MUC16 PE=1 SV=2	TRUE	7.29213	0.00188	31037.6	3204.98	30192	2636.16	6255.88	2137.26	27832.6	9.68417	0.986062
212	212	sp|Q9Y3U8|RL36_HUMAN	Q9Y3U8	N/A	N/A	60S ribosomal protein L36 OS=Homo sapiens GN=RPL36 PE=1 SV=3	TRUE	1.3812	0.23936	57769.6	10343.2	36546.8	11293.3	59435.4	2134.37	47426.4	5.58526	0.747043
252	252	sp|P11166|GTR1_HUMAN	P11166	N/A	N/A	Solute carrier family 2, facilitated glucose transporter member 1 OS=Homo sapiens GN=SLC2A1 PE=1 SV=2	TRUE	1.69507	0.16531	31151.3	9552.81	42443.9	10294.6	22019.8	1483.13	21598.5	3.26096	0.513345
303	303	sp|Q8NFJ5|RAI3_HUMAN	Q8NFJ5	N/A	N/A	Retinoic acid-induced protein 3 OS=Homo sapiens GN=GPRC5A PE=1 SV=2	TRUE	4.13164	0.01447	15319.7	6551.06	16455.1	5676.47	2715.72	2477.41	8768.67	2.33851	0.36894
208	208	sp|P22234|PUR6_HUMAN	P22234	N/A	N/A	Multifunctional protein ADE2 OS=Homo sapiens GN=PAICS PE=1 SV=3	TRUE	2.16698	0.09613	199639	96548.7	205737	138363	35588	74317.7	103090	2.06775	0.315498
347	347	sp|Q14764|MVP_HUMAN	Q14764	N/A	N/A	Major vault protein OS=Homo sapiens GN=MVP PE=1 SV=4	TRUE	0.9023	0.41792	18953.1	9204.89	24797.7	3683.3	14815.8	11430.5	9748.23	2.05903	0.313662
363	363	sp|Q53EU6|GPAT3_HUMAN	Q53EU6	N/A	N/A	Glycerol-3-phosphate acyltransferase 3 OS=Homo sapiens GN=GPAT3 PE=1 SV=2	TRUE	0.704824	0.5198	20236.4	11569.4	25128.9	3801.64	15925.2	14142.5	8666.95	1.74912	0.242821
314	314	sp|Q15056|IF4H_HUMAN	Q15056	N/A	N/A	Eukaryotic translation initiation factor 4H OS=Homo sapiens GN=EIF4H PE=1 SV=5	TRUE	0.883884	0.42669	8954.53	5260.49	7858.5	4008.2	5970.94	4092.47	3694.04	1.70222	0.231017
264	264	sp|P27816|MAP4_HUMAN	P27816	N/A	N/A	Microtubule-associated protein 4 OS=Homo sapiens GN=MAP4 PE=1 SV=3	TRUE	0.959021	0.39186	14832.1	8983.14	17048.3	9534.36	10413	1777.09	5848.97	1.65111	0.217775
346	346	sp|P62333|PRS10_HUMAN	P62333	N/A	N/A	26S protease regulatory subunit 10B OS=Homo sapiens GN=PSMC6 PE=1 SV=1	TRUE	1.59543	0.18585	69443.4	42594.1	72579.7	42856.5	13066.6	26055.6	26849.3	1.63035	0.212282
57	57	sp|P27797|CALR_HUMAN	P27797	N/A	N/A	Calreticulin OS=Homo sapiens GN=CALR PE=1 SV=1	TRUE	1.35887	0.24576	56771.9	35218.1	65500.9	43860.5	15871.8	22424.6	21553.8	1.61201	0.207368
176	176	sp|Q02952|AKA12_HUMAN	Q02952	N/A	N/A	A-kinase anchor protein 12 OS=Homo sapiens GN=AKAP12 PE=1 SV=4	TRUE	1.66153	0.17194	89244.9	55806.9	80698.3	71517	19424.8	28943	33438	1.59917	0.203895
260	260	sp|O43707|ACTN4_HUMAN	O43707	N/A	N/A	Alpha-actinin-4 OS=Homo sapiens GN=ACTN4 PE=1 SV=2	TRUE	1.67849	0.16855	14372.7	9002.08	16924.9	9867.43	5312.24	1579.22	5370.62	1.5966	0.203196
177	177	sp|P61513|RL37A_HUMAN	P61513	N/A	N/A	60S ribosomal protein L37a OS=Homo sapiens GN=RPL37A PE=1 SV=2	TRUE	1.26999	0.27294	65175.6	40909.5	62085	36821.9	13151.4	30369.6	24266.1	1.59317	0.202261
235	235	sp|O43169|CYB5B_HUMAN	O43169	N/A	N/A	Cytochrome b5 type B OS=Homo sapiens GN=CYB5B PE=1 SV=2	TRUE	0.881132	0.42801	38102.7	24976.7	35366.4	21812.4	16226.3	20061.1	13126	1.52553	0.183421
322	322	sp|Q16822|PCKGM_HUMAN	Q16822	N/A	N/A	Phosphoenolpyruvate carboxykinase [GTP], mitochondrial OS=Homo sapiens GN=PCK2 PE=1 SV=3	TRUE	0.613453	0.57274	9983.06	6607.08	10384.2	1900.16	2372.73	9231.85	3375.98	1.51096	0.179254
144	144	sp|P29692|EF1D_HUMAN	P29692	N/A	N/A	Elongation factor 1-delta OS=Homo sapiens GN=EEF1D PE=1 SV=5	TRUE	2.28104	0.08469	155007	103518	149587	118958	12964.2	36884.5	51488.4	1.49739	0.175334
274	274	sp|P11177|ODPB_HUMAN	P11177	N/A	N/A	Pyruvate dehydrogenase E1 component subunit beta, mitochondrial OS=Homo sapiens GN=PDHB PE=1 SV=3	TRUE	0.800666	0.46818	3769.87	2620	3696.06	2982.28	2241.35	1078.82	1149.87	1.43888	0.158025
401	401	sp|O15260|SURF4_HUMAN	O15260	N/A	N/A	Surfeit locus protein 4 OS=Homo sapiens GN=SURF4 PE=1 SV=3	TRUE	0.442033	0.68131	177457	132310	134751	89956.5	92463.7	150814	45146.9	1.34122	0.1275
207	207	sp|P25398|RS12_HUMAN	P25398	N/A	N/A	40S ribosomal protein S12 OS=Homo sapiens GN=RPS12 PE=1 SV=3	TRUE	0.699351	0.52286	28181.8	21042.6	31745.2	22867.7	14127.4	10632.3	7139.2	1.33927	0.126869
408	408	sp|Q96C19|EFHD2_HUMAN	Q96C19	N/A	N/A	EF-hand domain-containing protein D2 OS=Homo sapiens GN=EFHD2 PE=1 SV=1	TRUE	0.697624	0.52384	22176.4	16863.8	21498.8	22048.7	2021.73	13034.2	5312.61	1.31503	0.118936
147	147	sp|P48643|TCPE_HUMAN	P48643	N/A	N/A	T-complex protein 1 subunit epsilon OS=Homo sapiens GN=CCT5 PE=1 SV=1	TRUE	0.784487	0.47661	117579	91395.2	108508	109009	31682.2	48357.2	26184.3	1.28649	0.109408
326	326	sp|P31948|STIP1_HUMAN	P31948	N/A	N/A	Stress-induced-phosphoprotein 1 OS=Homo sapiens GN=STIP1 PE=1 SV=1	TRUE	2.09117	0.10469	84154.6	65531	82769.8	66148.4	12967.8	8353.26	18623.6	1.2842	0.108631
230	230	sp|P11940|PABP1_HUMAN	P11940	N/A	N/A	Polyadenylate-binding protein 1 OS=Homo sapiens GN=PABPC1 PE=1 SV=2	TRUE	0.400246	0.70943	189233	148989	143290	157349	102800	140578	40244.3	1.27012	0.103843
167	167	sp|P12268|IMDH2_HUMAN	P12268	N/A	N/A	Inosine-5'-monophosphate dehydrogenase 2 OS=Homo sapiens GN=IMPDH2 PE=1 SV=2	TRUE	0.853391	0.44153	134064	109276	123718	129664	22048.4	45220.9	24787.9	1.22684	0.0887866
335	335	sp|Q14247|SRC8_HUMAN	Q14247	N/A	N/A	Src substrate cortactin OS=Homo sapiens GN=CTTN PE=1 SV=2	TRUE	0.709825	0.517	1194.76	988.118	1455.33	913.871	457.603	211.757	206.64	1.20912	0.082471
202	202	sp|P68371|TBB4B_HUMAN	P68371	N/A	N/A	Tubulin beta-4B chain OS=Homo sapiens GN=TUBB4B PE=1 SV=1	TRUE	3.15888	0.03422	545894	451521	537384	454463	28107.5	43446.6	94373.2	1.20901	0.0824306
55	55	sp|Q06830|PRDX1_HUMAN	Q06830	N/A	N/A	Peroxiredoxin-1 OS=Homo sapiens GN=PRDX1 PE=1 SV=1	TRUE	2.14998	0.09798	402281	337260	404859	315773	21298.4	47856.1	65020.7	1.19279	0.0765644
249	249	sp|P25685|DNJB1_HUMAN	P25685	N/A	N/A	DnaJ homolog subfamily B member 1 OS=Homo sapiens GN=DNAJB1 PE=1 SV=4	TRUE	1.09364	0.33555	69017.8	58198.2	68453.7	64229	10404.2	13615.3	10819.6	1.18591	0.0740515
94	94	sp|Q02543|RL18A_HUMAN	Q02543	N/A	N/A	60S ribosomal protein L18a OS=Homo sapiens GN=RPL18A PE=1 SV=2	TRUE	1.21012	0.29285	156313	132325	171549	133065	34049.2	4413.42	23988	1.18128	0.0723533
392	392	sp|P09132|SRP19_HUMAN	P09132	N/A	N/A	Signal recognition particle 19 kDa protein OS=Homo sapiens GN=SRP19 PE=1 SV=3	TRUE	0.182764	0.86387	13346.3	11311.5	6672.15	4474.38	14809.7	12349.7	2034.74	1.17988	0.0718386
233	233	sp|P62750|RL23A_HUMAN	P62750	N/A	N/A	60S ribosomal protein L23a OS=Homo sapiens GN=RPL23A PE=1 SV=1	TRUE	0.276314	0.796	65757.8	56042.6	84966.6	57136.9	48020.7	37452.4	9715.2	1.17335	0.069429
425	425	sp|P52597|HNRPF_HUMAN	P52597	N/A	N/A	Heterogeneous nuclear ribonucleoprotein F OS=Homo sapiens GN=HNRNPF PE=1 SV=3	TRUE	0.233852	0.82658	26356.4	22705	28638	7804.48	7648.2	25941	3651.46	1.16082	0.0647655
201	201	sp|P51149|RAB7A_HUMAN	P51149	N/A	N/A	Ras-related protein Rab-7a OS=Homo sapiens GN=RAB7A PE=1 SV=1	TRUE	0.251817	0.81359	52674.7	45539.5	66294.8	54327.3	38711.3	30166.7	7135.21	1.15668	0.0632139
406	406	sp|P05387|RLA2_HUMAN	P05387	N/A	N/A	60S acidic ribosomal protein P2 OS=Homo sapiens GN=RPLP2 PE=1 SV=1	TRUE	0.393592	0.71396	4192.56	3645.58	3450.12	2884.13	1436.1	1931.68	546.974	1.15004	0.060712
56	56	sp|Q99832|TCPH_HUMAN	Q99832	N/A	N/A	T-complex protein 1 subunit eta OS=Homo sapiens GN=CCT7 PE=1 SV=2	TRUE	0.220681	0.83615	91559.6	79770.1	89674	95891.1	77664.5	50303.2	11789.5	1.14779	0.0598639
46	46	sp|P14618|KPYM_HUMAN	P14618	N/A	N/A	Pyruvate kinase PKM OS=Homo sapiens GN=PKM PE=1 SV=4	TRUE	2.75332	0.0512	584797	509768	607348	502946	45476	12638.5	75029.8	1.14718	0.0596332
101	101	sp|P05388|RLA0_HUMAN	P05388	N/A	N/A	60S acidic ribosomal protein P0 OS=Homo sapiens GN=RPLP0 PE=1 SV=1	TRUE	1.4431	0.22247	113001	98925.8	114791	99968.5	16653.7	2837.08	14075.3	1.14228	0.0577731
404	404	sp|Q9BVC6|TM109_HUMAN	Q9BVC6	N/A	N/A	Transmembrane protein 109 OS=Homo sapiens GN=TMEM109 PE=1 SV=1	TRUE	0.177544	0.86771	8731.63	7720.19	5287.16	6113.07	9425.69	2918.45	1011.44	1.13101	0.0534671
289	289	sp|P67809|YBOX1_HUMAN	P67809	N/A	N/A	Nuclease-sensitive element-binding protein 1 OS=Homo sapiens GN=YBX1 PE=1 SV=3	TRUE	1.27357	0.27179	53135	47430.6	52710.8	49103.1	5234.28	5726.07	5704.39	1.12027	0.0493219
419	419	sp|O43491|E41L2_HUMAN	O43491	N/A	N/A	Band 4.1-like protein 2 OS=Homo sapiens GN=EPB41L2 PE=1 SV=1	TRUE	0.213513	0.84137	14370.3	12857.4	15680.4	18879.7	6158.46	10615.5	1512.86	1.11766	0.0483112
71	71	sp|P50990|TCPQ_HUMAN	P50990	N/A	N/A	T-complex protein 1 subunit theta OS=Homo sapiens GN=CCT8 PE=1 SV=4	TRUE	1.05414	0.35128	409600	368218	395887	373644	60380.8	31261.6	41381.4	1.11238	0.0462543
195	195	sp|P29317|EPHA2_HUMAN	P29317	N/A	N/A	Ephrin type-A receptor 2 OS=Homo sapiens GN=EPHA2 PE=1 SV=2	TRUE	0.831229	0.45258	119594	107703	119337	117946	11782.7	21796.3	11890.9	1.1104	0.0454809
282	282	sp|P62081|RS7_HUMAN	P62081	N/A	N/A	40S ribosomal protein S7 OS=Homo sapiens GN=RPS7 PE=1 SV=1	TRUE	0.867316	0.4347	496226	448679	490728	474431	40229.6	86008.5	47546.8	1.10597	0.0437435
329	329	sp|P60174|TPIS_HUMAN	P60174	N/A	N/A	Triosephosphate isomerase OS=Homo sapiens GN=TPI1 PE=1 SV=3	TRUE	0.923876	0.40784	73937.4	67742.5	70916.9	65456.5	10863.3	4107.53	6194.88	1.09145	0.0380029
20	20	sp|P08238|HS90B_HUMAN	P08238	N/A	N/A	Heat shock protein HSP 90-beta OS=Homo sapiens GN=HSP90AB1 PE=1 SV=4	TRUE	0.465808	0.66559	809275	745298	741659	710862	191415	141251	63976.6	1.08584	0.0357659
25	25	sp|P15311|EZRI_HUMAN	P15311	N/A	N/A	Ezrin OS=Homo sapiens GN=EZR PE=1 SV=4	TRUE	1.3113	0.25996	1.14923e+06	1.06245e+06	1.17791e+06	1.09265e+06	100171	55739.4	86787.3	1.08169	0.0341013
39	39	sp|P62424|RL7A_HUMAN	P62424	N/A	N/A	60S ribosomal protein L7a OS=Homo sapiens GN=RPL7A PE=1 SV=2	TRUE	0.681398	0.53303	462440	434487	450116	445826	37158	60564.5	27953.3	1.06434	0.0270789
9	9	sp|P68104|EF1A1_HUMAN	P68104	N/A	N/A	Elongation factor 1-alpha 1 OS=Homo sapiens GN=EEF1A1 PE=1 SV=1	TRUE	0.685967	0.53043	634298	598139	655480	609877	63306.5	65790.7	36159.7	1.06045	0.0254917
68	68	sp|P21333|FLNA_HUMAN	P21333	N/A	N/A	Filamin-A OS=Homo sapiens GN=FLNA PE=1 SV=4	TRUE	0.881656	0.42776	172882	164180	166501	162610	16436.5	4706.26	8702.81	1.05301	0.0224316
127	127	sp|P0DMV9|HS71B_HUMAN	P0DMV9	N/A	N/A	Heat shock 70 kDa protein 1B OS=Homo sapiens GN=HSPA1B PE=1 SV=1	TRUE	0.166763	0.87565	495028	470775	438921	490790	244544	60398.7	24252.3	1.05152	0.0218158
400	400	sp|Q13200|PSMD2_HUMAN	Q13200	N/A	N/A	26S proteasome non-ATPase regulatory subunit 2 OS=Homo sapiens GN=PSMD2 PE=1 SV=3	TRUE	0.254474	0.81168	40695.6	38746.9	41333.3	39220.8	11532.6	6552.12	1948.74	1.05029	0.0213109
65	65	sp|O75390|CISY_HUMAN	O75390	N/A	N/A	Citrate synthase, mitochondrial OS=Homo sapiens GN=CS PE=1 SV=2	TRUE	0.25853	0.80876	248617	238287	277618	259977	55402.9	41479.2	10330.4	1.04335	0.0184313
2	2	sp|P13639|EF2_HUMAN	P13639	N/A	N/A	Elongation factor 2 OS=Homo sapiens GN=EEF2 PE=1 SV=4	TRUE	0.212965	0.84177	2.12525e+06	2.04056e+06	2.16833e+06	2.4043e+06	199399	659337	84695.4	1.04151	0.0176618
34	34	sp|P07355|ANXA2_HUMAN	P07355	N/A	N/A	Annexin A2 OS=Homo sapiens GN=ANXA2 PE=1 SV=2	TRUE	0.311679	0.77085	126269	121372	118612	115693	18646.8	19817	4896.48	1.04034	0.0171764
328	328	sp|P23368|MAOM_HUMAN	P23368	N/A	N/A	NAD-dependent malic enzyme, mitochondrial OS=Homo sapiens GN=ME2 PE=1 SV=1	TRUE	0.162581	0.87873	154190	148488	125534	149735	59651.9	11447.9	5701.46	1.0384	0.0163633
148	148	sp|Q9NZM1|MYOF_HUMAN	Q9NZM1	N/A	N/A	Myoferlin OS=Homo sapiens GN=MYOF PE=1 SV=1	TRUE	0.238548	0.82318	353526	343579	388439	328888	61080.1	38546.9	9947.43	1.02895	0.0123953
296	296	sp|P46459|NSF_HUMAN	P46459	N/A	N/A	Vesicle-fusing ATPase OS=Homo sapiens GN=NSF PE=1 SV=3	TRUE	0.0455083	0.96588	37918.3	37149.5	36188.9	45321.3	4036.58	28979.9	768.775	1.02069	0.00889559
321	321	sp|O15371|EIF3D_HUMAN	O15371	N/A	N/A	Eukaryotic translation initiation factor 3 subunit D OS=Homo sapiens GN=EIF3D PE=1 SV=1	TRUE	0.0211193	0.98416	10223.2	10040.3	5094.7	6368.99	9939.74	11224.8	182.815	1.01821	0.00783653
305	305	sp|P30153|2AAA_HUMAN	P30153	N/A	N/A	Serine/threonine-protein phosphatase 2A 65 kDa regulatory subunit A alpha isoform OS=Homo sapiens GN=PPP2R1A PE=1 SV=4	TRUE	0.0910805	0.93181	113599	111707	113711	120277	15349.4	32538.9	1891.89	1.01694	0.0072937
231	231	sp|P28066|PSA5_HUMAN	P28066	N/A	N/A	Proteasome subunit alpha type-5 OS=Homo sapiens GN=PSMA5 PE=1 SV=3	TRUE	0.223797	0.83388	91559.7	90064.3	91219.8	94260.7	1303.2	11499.9	1495.41	1.0166	0.00715173
98	98	sp|P62241|RS8_HUMAN	P62241	N/A	N/A	40S ribosomal protein S8 OS=Homo sapiens GN=RPS8 PE=1 SV=2	TRUE	0.159482	0.88102	418051	411716	423055	432128	16980.3	66672.5	6334.96	1.01539	0.00663148
295	295	sp|Q3MHD2|LSM12_HUMAN	Q3MHD2	N/A	N/A	Protein LSM12 homolog OS=Homo sapiens GN=LSM12 PE=1 SV=2	TRUE	0.0220989	0.98343	10725.9	10590.4	7715.92	8425	9065.03	5531.19	135.489	1.01279	0.00552095
172	172	sp|P35221|CTNA1_HUMAN	P35221	N/A	N/A	Catenin alpha-1 OS=Homo sapiens GN=CTNNA1 PE=1 SV=1	TRUE	0.0253621	0.98098	28191.5	27836.8	28542.1	36523.5	4688.99	23766.4	354.716	1.01274	0.00549913
37	37	sp|P08727|K1C19_HUMAN	P08727	N/A	N/A	Keratin, type I cytoskeletal 19 OS=Homo sapiens GN=KRT19 PE=1 SV=4	TRUE	0.191993	0.8571	200719	198670	197759	206638	10724.9	15051.9	2048.68	1.01031	0.0044555
199	199	sp|P63220|RS21_HUMAN	P63220	N/A	N/A	40S ribosomal protein S21 OS=Homo sapiens GN=RPS21 PE=1 SV=1	TRUE	0.0402997	0.96979	86501.9	85752.7	86496.4	102609	1449.8	32168.7	749.23	1.00874	0.00377799
385	385	sp|P05386|RLA1_HUMAN	P05386	N/A	N/A	60S acidic ribosomal protein P1 OS=Homo sapiens GN=RPLP1 PE=1 SV=1	TRUE	0.0556216	0.95831	1.95507e+06	1.94875e+06	1.9379e+06	1.96736e+06	57918.7	188130	6321.27	1.00324	0.00140647
13	13	sp|P00330|ADH1_YEAST	P00330	N/A	N/A	Alcohol dehydrogenase 1 OS=Saccharomyces cerevisiae (strain ATCC 204508 / S288c) GN=ADH1 PE=1 SV=5	TRUE	0	1	7.20777e+06	7.20777e+06	7.20777e+06	7.20777e+06	0.125	0.125	0	1	0
108	108	sp|Q15149|PLEC_HUMAN	Q15149	N/A	N/A	Plectin OS=Homo sapiens GN=PLEC PE=1 SV=3	TRUE	-0.0670512	0.94976	217046	218342	226403	216917	20583	26411.6	-1296.27	0.994063	-0.00258603
334	334	sp|P84103|SRSF3_HUMAN	P84103	N/A	N/A	Serine/arginine-rich splicing factor 3 OS=Homo sapiens GN=SRSF3 PE=1 SV=1	TRUE	-0.147243	0.89006	308582	311890	291962	305504	34149.1	18651.4	-3307.82	0.989394	-0.00463061
420	420	sp|P53618|COPB_HUMAN	P53618	N/A	N/A	Coatomer subunit beta OS=Homo sapiens GN=COPB1 PE=1 SV=3	TRUE	-0.18474	0.86242	51735.4	52766.9	46803.4	51605.5	9244.39	2840.12	-1031.49	0.980452	-0.00857366
376	376	sp|Q96S97|MYADM_HUMAN	Q96S97	N/A	N/A	Myeloid-associated differentiation marker OS=Homo sapiens GN=MYADM PE=1 SV=2	TRUE	-0.147348	0.88999	48040.5	49031.4	48263	51845.5	7016.84	9297.75	-990.941	0.97979	-0.00886714
190	190	sp|Q9GZV4|IF5A2_HUMAN	Q9GZV4	N/A	N/A	Eukaryotic translation initiation factor 5A-2 OS=Homo sapiens GN=EIF5A2 PE=1 SV=3	TRUE	-0.0506721	0.96202	13230.2	13693.2	8245.02	11778.3	11555.5	10814	-463.008	0.966187	-0.0149388
301	301	sp|Q9Y490|TLN1_HUMAN	Q9Y490	N/A	N/A	Talin-1 OS=Homo sapiens GN=TLN1 PE=1 SV=3	TRUE	-0.073797	0.94471	43057.4	45230.7	59961.3	61794.5	34626.2	37454.2	-2173.28	0.951951	-0.0213853
164	164	sp|P43304|GPDM_HUMAN	P43304	N/A	N/A	Glycerol-3-phosphate dehydrogenase, mitochondrial OS=Homo sapiens GN=GPD2 PE=1 SV=3	TRUE	-0.789048	0.47422	184535	194031	175618	198635	17319.7	11601.5	-9496.68	0.951056	-0.021794
85	85	sp|P05556|ITB1_HUMAN	P05556	N/A	N/A	Integrin beta-1 OS=Homo sapiens GN=ITGB1 PE=1 SV=2	TRUE	-0.19806	0.85266	165187	173998	162603	148931	30523.5	70751.1	-8811.2	0.94936	-0.0225689
141	141	sp|P07900|HS90A_HUMAN	P07900	N/A	N/A	Heat shock protein HSP 90-alpha OS=Homo sapiens GN=HSP90AA1 PE=1 SV=5	TRUE	-0.24595	0.81783	63692.9	67561.4	65587.1	56390.9	18769.6	19744.9	-3868.43	0.942742	-0.0256071
355	355	sp|Q9Y230|RUVB2_HUMAN	Q9Y230	N/A	N/A	RuvB-like 2 OS=Homo sapiens GN=RUVBL2 PE=1 SV=3	TRUE	-0.468137	0.66406	89570.3	95206	92373.8	97047.7	19275.4	7951.68	-5635.64	0.940806	-0.0265
427	427	sp|Q9BW60|ELOV1_HUMAN	Q9BW60	N/A	N/A	Elongation of very long chain fatty acids protein 1 OS=Homo sapiens GN=ELOVL1 PE=1 SV=1	TRUE	-0.12426	0.9071	15086.6	16059.4	19513.7	15548.8	8569.91	10507.8	-972.773	0.939427	-0.0271372
232	232	sp|P26641|EF1G_HUMAN	P26641	N/A	N/A	Elongation factor 1-gamma OS=Homo sapiens GN=EEF1G PE=1 SV=3	TRUE	-0.751822	0.49398	235592	251895	230748	238726	27660.2	25406.8	-16302.5	0.93528	-0.0290582
180	180	sp|P62820|RAB1A_HUMAN	P62820	N/A	N/A	Ras-related protein Rab-1A OS=Homo sapiens GN=RAB1A PE=1 SV=3	TRUE	-0.212114	0.84239	62080.5	66431.8	61899.2	72593.3	14893.1	32259.3	-4351.29	0.9345	-0.0294208
113	113	sp|P60842|IF4A1_HUMAN	P60842	N/A	N/A	Eukaryotic initiation factor 4A-I OS=Homo sapiens GN=EIF4A1 PE=1 SV=1	TRUE	-1.4724	0.2149	1.57076e+06	1.69226e+06	1.51977e+06	1.7322e+06	124909	69481.1	-121506	0.928199	-0.0323588
367	367	sp|Q9HCN8|SDF2L_HUMAN	Q9HCN8	N/A	N/A	Stromal cell-derived factor 2-like protein 1 OS=Homo sapiens GN=SDF2L1 PE=1 SV=2	TRUE	-0.143986	0.89247	6866.6	7404.27	6947.77	5219.7	1826.79	6204.34	-537.661	0.927385	-0.03274
145	145	sp|P32969|RL9_HUMAN	P32969	N/A	N/A	60S ribosomal protein L9 OS=Homo sapiens GN=RPL9 PE=1 SV=1	TRUE	-1.59149	0.18671	337413	363927	343205	373736	14927.2	24694.3	-26513.6	0.927146	-0.032852
82	82	sp|P84098|RL19_HUMAN	P84098	N/A	N/A	60S ribosomal protein L19 OS=Homo sapiens GN=RPL19 PE=1 SV=1	TRUE	-0.963831	0.38971	366995	398268	351101	402987	34158.8	44626.4	-31273	0.921478	-0.0355152
173	173	sp|P18124|RL7_HUMAN	P18124	N/A	N/A	60S ribosomal protein L7 OS=Homo sapiens GN=RPL7 PE=1 SV=1	TRUE	-0.869463	0.43366	1.26614e+06	1.37887e+06	1.32728e+06	1.46194e+06	164189	153206	-112729	0.918246	-0.0370412
107	107	sp|P62913|RL11_HUMAN	P62913	N/A	N/A	60S ribosomal protein L11 OS=Homo sapiens GN=RPL11 PE=1 SV=2	TRUE	-2.34413	0.07902	586273	640526	573813	645087	39287.8	7963.51	-54252.8	0.9153	-0.0384367
332	332	sp|P98179|RBM3_HUMAN	P98179	N/A	N/A	RNA-binding protein 3 OS=Homo sapiens GN=RBM3 PE=1 SV=1	TRUE	-0.194156	0.85552	79023.5	86918.5	93101	100198	27314.8	64918.5	-7895.01	0.909168	-0.041356
205	205	sp|P63244|GBLP_HUMAN	P63244	N/A	N/A	Guanine nucleotide-binding protein subunit beta-2-like 1 OS=Homo sapiens GN=GNB2L1 PE=1 SV=3	TRUE	-1.32058	0.25713	195074	215178	196095	228773	9945.21	24420.6	-20104	0.90657	-0.0425984
76	76	sp|Q07020|RL18_HUMAN	Q07020	N/A	N/A	60S ribosomal protein L18 OS=Homo sapiens GN=RPL18 PE=1 SV=2	TRUE	-1.55466	0.195	408249	452480	412638	466915	22609.8	43784.8	-44231	0.902248	-0.0446743
396	396	sp|P31943|HNRH1_HUMAN	P31943	N/A	N/A	Heterogeneous nuclear ribonucleoprotein H OS=Homo sapiens GN=HNRNPH1 PE=1 SV=4	TRUE	-1.08204	0.34011	141140	156780	140672	162945	1182.39	25007.7	-15640.1	0.900242	-0.0456409
186	186	sp|Q09666|AHNK_HUMAN	Q09666	N/A	N/A	Neuroblast differentiation-associated protein AHNAK OS=Homo sapiens GN=AHNAK PE=1 SV=2	TRUE	-2.60835	0.05952	697100	775008	687749	787587	27530.4	43800.5	-77907.9	0.899475	-0.046011
79	79	sp|P50914|RL14_HUMAN	P50914	N/A	N/A	60S ribosomal protein L14 OS=Homo sapiens GN=RPL14 PE=1 SV=4	TRUE	-0.840366	0.448	156649	174432	149138	177491	34807.2	11478.7	-17782.6	0.898054	-0.0466975
135	135	sp|P62263|RS14_HUMAN	P62263	N/A	N/A	40S ribosomal protein S14 OS=Homo sapiens GN=RPS14 PE=1 SV=3	TRUE	-4.01993	0.01587	728054	811243	736013	804210	32249.2	15644.6	-83189.8	0.897454	-0.0469878
86	86	sp|Q71DI3|H32_HUMAN	Q71DI3	N/A	N/A	Histone H3.2 OS=Homo sapiens GN=HIST2H3A PE=1 SV=3	TRUE	-0.350073	0.74394	3247.95	3626.29	3557.52	4228.17	1240.11	1402.16	-378.334	0.895669	-0.0478524
220	220	sp|P62906|RL10A_HUMAN	P62906	N/A	N/A	60S ribosomal protein L10a OS=Homo sapiens GN=RPL10A PE=1 SV=2	TRUE	-1.78754	0.14838	568817	637753	590671	628893	64832.9	16076.6	-68936.3	0.891908	-0.0496802
125	125	sp|O96008|TOM40_HUMAN	O96008	N/A	N/A	Mitochondrial import receptor subunit TOM40 homolog OS=Homo sapiens GN=TOMM40 PE=1 SV=1	TRUE	-1.11005	0.32921	184714	207144	199699	195557	27799.3	21262.2	-22430	0.891718	-0.0497725
42	42	sp|P46777|RL5_HUMAN	P46777	N/A	N/A	60S ribosomal protein L5 OS=Homo sapiens GN=RPL5 PE=1 SV=3	TRUE	-1.44098	0.22303	564375	636313	591284	632234	85145.4	15071.3	-71938	0.886946	-0.052103
415	415	sp|Q12904|AIMP1_HUMAN	Q12904	N/A	N/A	Aminoacyl tRNA synthase complex-interacting multifunctional protein 1 OS=Homo sapiens GN=AIMP1 PE=1 SV=2	TRUE	-0.602171	0.57953	67674.6	76387	66992.4	73391.9	15767.2	19478.1	-8712.43	0.885944	-0.0525939
43	43	sp|Q00610|CLH1_HUMAN	Q00610	N/A	N/A	Clathrin heavy chain 1 OS=Homo sapiens GN=CLTC PE=1 SV=5	TRUE	-1.83437	0.14051	350970	398486	349111	385196	37188.2	25099	-47516	0.880759	-0.0551431
134	134	sp|P62851|RS25_HUMAN	P62851	N/A	N/A	40S ribosomal protein S25 OS=Homo sapiens GN=RPS25 PE=1 SV=1	TRUE	-3.21905	0.03231	843535	958236	834426	963878	16821	59380	-114701	0.880299	-0.0553696
340	340	sp|P06899|H2B1J_HUMAN	P06899	N/A	N/A	Histone H2B type 1-J OS=Homo sapiens GN=HIST1H2BJ PE=1 SV=3	TRUE	-0.13583	0.89852	4614.92	5266.97	1898.95	2196.12	5191.88	6494.42	-652.047	0.876201	-0.0573964
16	16	sp|P11142|HSP7C_HUMAN	P11142	N/A	N/A	Heat shock cognate 71 kDa protein OS=Homo sapiens GN=HSPA8 PE=1 SV=1	TRUE	-3.18359	0.03342	1.99998e+06	2.28733e+06	1.97372e+06	2.29799e+06	92521.4	126016	-287348	0.874374	-0.0583028
383	383	sp|P62861|RS30_HUMAN	P62861	N/A	N/A	40S ribosomal protein S30 OS=Homo sapiens GN=FAU PE=1 SV=1	TRUE	-2.77407	0.05012	383037	438321	394995	436852	33663.5	7632.68	-55284.3	0.873873	-0.0585518
77	77	sp|P62829|RL23_HUMAN	P62829	N/A	N/A	60S ribosomal protein L23 OS=Homo sapiens GN=RPL23 PE=1 SV=1	TRUE	-3.78194	0.0194	431121	494746	443491	497989	27332.3	10100.9	-63625.3	0.871398	-0.0597834
389	389	sp|O43674|NDUB5_HUMAN	O43674	N/A	N/A	NADH dehydrogenase [ubiquinone] 1 beta subcomplex subunit 5, mitochondrial OS=Homo sapiens GN=NDUFB5 PE=1 SV=1	TRUE	-0.329657	0.7582	35551.4	40919.7	36576.1	55252.7	5383.07	27687.1	-5368.3	0.868809	-0.0610757
52	52	sp|P27635|RL10_HUMAN	P27635	N/A	N/A	60S ribosomal protein L10 OS=Homo sapiens GN=RPL10 PE=1 SV=4	TRUE	-0.926383	0.40668	106403	122868	115937	130006	18827.5	24353.8	-16464.1	0.866001	-0.0624816
382	382	sp|Q04941|PLP2_HUMAN	Q04941	N/A	N/A	Proteolipid protein 2 OS=Homo sapiens GN=PLP2 PE=1 SV=1	TRUE	-1.50369	0.2071	221064	256599	220618	267390	800.211	40924.4	-35535.5	0.861514	-0.0647378
114	114	sp|P23396|RS3_HUMAN	P23396	N/A	N/A	40S ribosomal protein S3 OS=Homo sapiens GN=RPS3 PE=1 SV=2	TRUE	-1.38436	0.23847	305457	354961	330161	354988	60422.2	13616.4	-49504.3	0.860536	-0.065231
316	316	sp|P08708|RS17_HUMAN	P08708	N/A	N/A	40S ribosomal protein S17 OS=Homo sapiens GN=RPS17 PE=1 SV=2	TRUE	-1.76841	0.15172	66111.1	76992.2	64368.2	80138.5	7924.53	7126.17	-10881.1	0.858672	-0.0661726
187	187	sp|P09382|LEG1_HUMAN	P09382	N/A	N/A	Galectin-1 OS=Homo sapiens GN=LGALS1 PE=1 SV=2	TRUE	-2.05102	0.10956	652749	760304	655680	782574	57797.6	70066.3	-107555	0.858536	-0.0662413
38	38	sp|P50991|TCPD_HUMAN	P50991	N/A	N/A	T-complex protein 1 subunit delta OS=Homo sapiens GN=CCT4 PE=1 SV=4	TRUE	-1.40104	0.23381	252555	294577	269083	308340	42380.7	30045	-42022.2	0.857347	-0.0668431
150	150	sp|Q9UQ80|PA2G4_HUMAN	Q9UQ80	N/A	N/A	Proliferation-associated protein 2G4 OS=Homo sapiens GN=PA2G4 PE=1 SV=3	TRUE	-4.96069	0.0077	158175	184854	154871	182325	7926.31	4893.36	-26679	0.855675	-0.067691
227	227	sp|P35527|K1C9_HUMAN	P35527	N/A	N/A	Keratin, type I cytoskeletal 9 OS=Homo sapiens GN=KRT9 PE=1 SV=3	TRUE	-1.78631	0.14859	31898.4	37316.7	31508.1	37901.9	2902.49	4379.16	-5418.28	0.854803	-0.0681342
115	115	sp|P62753|RS6_HUMAN	P62753	N/A	N/A	40S ribosomal protein S6 OS=Homo sapiens GN=RPS6 PE=1 SV=1	TRUE	-7.30707	0.00187	435801	513631	440006	511086	15396	10164.4	-77830	0.848471	-0.071363
191	191	sp|P24534|EF1B_HUMAN	P24534	N/A	N/A	Elongation factor 1-beta OS=Homo sapiens GN=EEF1B2 PE=1 SV=3	TRUE	-1.86538	0.13555	91331.9	107666	90807.2	100749	4547.01	14468.8	-16333.9	0.848291	-0.0714552
333	333	sp|P20020|AT2B1_HUMAN	P20020	N/A	N/A	Plasma membrane calcium-transporting ATPase 1 OS=Homo sapiens GN=ATP2B1 PE=1 SV=3	TRUE	-0.304596	0.77586	35716.1	42157.4	36444.6	51757.8	2262.35	36557.8	-6441.3	0.847208	-0.0720099
311	311	sp|P04792|HSPB1_HUMAN	P04792	N/A	N/A	Heat shock protein beta-1 OS=Homo sapiens GN=HSPB1 PE=1 SV=2	TRUE	-1.92157	0.12704	51565.6	60905.8	51948.7	60183.6	937.1	8366.73	-9340.27	0.846644	-0.0722991
129	129	sp|P08195|4F2_HUMAN	P08195	N/A	N/A	4F2 cell-surface antigen heavy chain OS=Homo sapiens GN=SLC3A2 PE=1 SV=3	TRUE	-2.27043	0.08569	439402	519610	443272	541068	26941.5	54937.9	-80207.7	0.845639	-0.0728152
95	95	sp|P46776|RL27A_HUMAN	P46776	N/A	N/A	60S ribosomal protein L27a OS=Homo sapiens GN=RPL27A PE=1 SV=2	TRUE	-1.9639	0.12101	443646	525331	470419	525294	50898.5	50983.3	-81684.8	0.844508	-0.0733962
131	131	sp|Q00325|MPCP_HUMAN	Q00325	N/A	N/A	Phosphate carrier protein, mitochondrial OS=Homo sapiens GN=SLC25A3 PE=1 SV=2	TRUE	-5.57468	0.00507	871377	1.03883e+06	852023	1.03395e+06	43158	29054.6	-167450	0.838808	-0.0763373
352	352	sp|Q12906|ILF3_HUMAN	Q12906	N/A	N/A	Interleukin enhancer-binding factor 3 OS=Homo sapiens GN=ILF3 PE=1 SV=3	TRUE	-3.63377	0.02209	100672	120083	101602	116911	5412.58	7503.47	-19410.2	0.83836	-0.0765695
390	390	sp|P38919|IF4A3_HUMAN	P38919	N/A	N/A	Eukaryotic initiation factor 4A-III OS=Homo sapiens GN=EIF4A3 PE=1 SV=4	TRUE	-1.19743	0.29725	86400.7	103081	80082	110077	19573.6	14106.7	-16680.1	0.838184	-0.0766605
136	136	sp|P02786|TFR1_HUMAN	P02786	N/A	N/A	Transferrin receptor protein 1 OS=Homo sapiens GN=TFRC PE=1 SV=2	TRUE	-3.78061	0.01943	1.36274e+06	1.63488e+06	1.36969e+06	1.64374e+06	123572	16577.4	-272141	0.833541	-0.0790732
157	157	sp|Q99536|VAT1_HUMAN	Q99536	N/A	N/A	Synaptic vesicle membrane protein VAT-1 homolog OS=Homo sapiens GN=VAT1 PE=1 SV=2	TRUE	-1.75042	0.15494	303723	364530	310435	377919	17764.3	57486.5	-60806.9	0.833191	-0.0792555
197	197	sp|P23284|PPIB_HUMAN	P23284	N/A	N/A	Peptidyl-prolyl cis-trans isomerase B OS=Homo sapiens GN=PPIB PE=1 SV=2	TRUE	-2.89036	0.04455	647760	778934	636624	789225	28857.1	73117.9	-131174	0.831598	-0.0800866
63	63	sp|P68363|TBA1B_HUMAN	P68363	N/A	N/A	Tubulin alpha-1B chain OS=Homo sapiens GN=TUBA1B PE=1 SV=1	TRUE	-1.78787	0.14832	417872	502660	428031	544256	18654.8	79993.9	-84787.2	0.831323	-0.0802303
51	51	sp|P04181|OAT_HUMAN	P04181	N/A	N/A	Ornithine aminotransferase, mitochondrial OS=Homo sapiens GN=OAT PE=1 SV=1	TRUE	-3.81029	0.01894	681281	822197	691440	796051	42449.5	47971.8	-140916	0.82861	-0.0816499
428	428	sp|Q9Y3F4|STRAP_HUMAN	Q9Y3F4	N/A	N/A	Serine-threonine kinase receptor-associated protein OS=Homo sapiens GN=STRAP PE=1 SV=1	TRUE	-0.281511	0.79228	26271.6	31740.3	35698.1	24613.8	20943.1	26335.3	-5468.76	0.827703	-0.0821253
245	245	sp|P09651|ROA1_HUMAN	P09651	N/A	N/A	Heterogeneous nuclear ribonucleoprotein A1 OS=Homo sapiens GN=HNRNPA1 PE=1 SV=5	TRUE	-7.82805	0.00144	178609	215954	178947	217527	2632.79	7832.42	-37345.2	0.827069	-0.0824582
287	287	sp|P51571|SSRD_HUMAN	P51571	N/A	N/A	Translocon-associated protein subunit delta OS=Homo sapiens GN=SSR4 PE=1 SV=1	TRUE	-0.52131	0.62968	91974.5	111261	93826.2	143509	9034.45	63439.1	-19286.5	0.826656	-0.0826753
4	4	sp|P11021|GRP78_HUMAN	P11021	N/A	N/A	78 kDa glucose-regulated protein OS=Homo sapiens GN=HSPA5 PE=1 SV=2	TRUE	-6.39522	0.00307	2.06353e+06	2.49897e+06	2.04781e+06	2.50813e+06	116291	19610.8	-435443	0.825751	-0.0831508
350	350	sp|Q96A33|CCD47_HUMAN	Q96A33	N/A	N/A	Coiled-coil domain-containing protein 47 OS=Homo sapiens GN=CCDC47 PE=1 SV=1	TRUE	-0.408193	0.70404	4576.33	5543.15	5693.82	4453.88	2763.97	3031.55	-966.818	0.825583	-0.0832392
58	58	sp|Q96AG4|LRC59_HUMAN	Q96AG4	N/A	N/A	Leucine-rich repeat-containing protein 59 OS=Homo sapiens GN=LRRC59 PE=1 SV=1	TRUE	-3.28362	0.0304	646562	783427	665657	802837	39864.5	60189.3	-136865	0.8253	-0.0833882
421	421	sp|Q9Y678|COPG1_HUMAN	Q9Y678	N/A	N/A	Coatomer subunit gamma-1 OS=Homo sapiens GN=COPG1 PE=1 SV=1	TRUE	-0.689378	0.52849	63481.9	76954.5	75596	71892.4	28450.9	18339.8	-13472.6	0.824928	-0.0835842
336	336	sp|Q01813|PFKAP_HUMAN	Q01813	N/A	N/A	ATP-dependent 6-phosphofructokinase, platelet type OS=Homo sapiens GN=PFKP PE=1 SV=2	TRUE	-0.269865	0.80061	36197.1	44139.5	16559.2	61330.9	39494.3	32229.4	-7942.37	0.820062	-0.0861534
170	170	sp|Q969Q0|RL36L_HUMAN	Q969Q0	N/A	N/A	60S ribosomal protein L36a-like OS=Homo sapiens GN=RPL36AL PE=1 SV=3	TRUE	-1.92653	0.12632	428139	523259	429954	552210	32685.1	79025.4	-95120.2	0.818216	-0.0871322
27	27	sp|P39023|RL3_HUMAN	P39023	N/A	N/A	60S ribosomal protein L3 OS=Homo sapiens GN=RPL3 PE=1 SV=2	TRUE	-0.617349	0.57041	87188.3	106716	91601	119957	47771.8	26825.4	-19528	0.81701	-0.0877724
15	15	sp|Q99623|PHB2_HUMAN	Q99623	N/A	N/A	Prohibitin-2 OS=Homo sapiens GN=PHB2 PE=1 SV=2	TRUE	-2.00906	0.11492	1.94603e+06	2.38319e+06	1.74321e+06	2.40184e+06	374996	37697.6	-437161	0.816565	-0.0880094
306	306	sp|P68032|ACTC_HUMAN	P68032	N/A	N/A	Actin, alpha cardiac muscle 1 OS=Homo sapiens GN=ACTC1 PE=1 SV=1	TRUE	-1.6173	0.18112	53497.3	65515.8	53120.9	62349.6	10469	7487.87	-12018.5	0.816556	-0.0880142
317	317	sp|P60900|PSA6_HUMAN	P60900	N/A	N/A	Proteasome subunit alpha type-6 OS=Homo sapiens GN=PSMA6 PE=1 SV=1	TRUE	-1.50936	0.20571	57420.8	70408.7	52032.4	71045.8	14770.3	1992.91	-12988	0.815535	-0.0885575
109	109	sp|P40429|RL13A_HUMAN	P40429	N/A	N/A	60S ribosomal protein L13a OS=Homo sapiens GN=RPL13A PE=1 SV=2	TRUE	-1.98696	0.11786	712570	874141	723033	870582	54673.6	129798	-161571	0.815166	-0.0887539
369	369	sp|P50402|EMD_HUMAN	P50402	N/A	N/A	Emerin OS=Homo sapiens GN=EMD PE=1 SV=1	TRUE	-2.16312	0.09655	49517.3	60832	50374.9	60017.9	2082.01	8817.46	-11314.7	0.814	-0.0893754
268	268	sp|Q02218|ODO1_HUMAN	Q02218	N/A	N/A	2-oxoglutarate dehydrogenase, mitochondrial OS=Homo sapiens GN=OGDH PE=1 SV=3	TRUE	-1.73315	0.1581	76133	93678.8	75127.2	97412	6320.59	16355.9	-17545.9	0.812702	-0.0900687
189	189	sp|P39019|RS19_HUMAN	P39019	N/A	N/A	40S ribosomal protein S19 OS=Homo sapiens GN=RPS19 PE=1 SV=2	TRUE	-1.73263	0.15819	256798	316970	248667	322013	58121.5	15498.2	-60172.5	0.810164	-0.0914272
283	283	sp|Q9Y2Q9|RT28_HUMAN	Q9Y2Q9	N/A	N/A	28S ribosomal protein S28, mitochondrial OS=Homo sapiens GN=MRPS28 PE=1 SV=1	TRUE	-0.572644	0.59754	77826.6	96266.7	77793.1	128111	6363.91	55410.6	-18440.1	0.808448	-0.0923479
247	247	sp|Q01844|EWS_HUMAN	Q01844	N/A	N/A	RNA-binding protein EWS OS=Homo sapiens GN=EWSR1 PE=1 SV=1	TRUE	-1.25464	0.27792	219392	271796	244930	297935	54729.5	47312	-52404.2	0.807193	-0.0930227
75	75	sp|P05783|K1C18_HUMAN	P05783	N/A	N/A	Keratin, type I cytoskeletal 18 OS=Homo sapiens GN=KRT18 PE=1 SV=2	TRUE	-3.13921	0.03487	358740	445540	361955	463878	13354.6	45992.5	-86800.8	0.805179	-0.0941078
267	267	sp|Q9Y277|VDAC3_HUMAN	Q9Y277	N/A	N/A	Voltage-dependent anion-selective channel protein 3 OS=Homo sapiens GN=VDAC3 PE=1 SV=1	TRUE	-2.89857	0.04418	107860	134065	111386	132331	7701.71	13633.9	-26204.9	0.804535	-0.0944551
102	102	sp|P61247|RS3A_HUMAN	P61247	N/A	N/A	40S ribosomal protein S3a OS=Homo sapiens GN=RPS3A PE=1 SV=2	TRUE	-1.47	0.21551	326908	406707	303620	445179	42718.7	83760.5	-79799.5	0.803791	-0.0948567
17	17	sp|P05787|K2C8_HUMAN	P05787	N/A	N/A	Keratin, type II cytoskeletal 8 OS=Homo sapiens GN=KRT8 PE=1 SV=7	TRUE	-3.21658	0.03239	699759	870932	660421	862035	86657.8	31403.5	-171173	0.80346	-0.0950357
323	323	sp|P08754|GNAI3_HUMAN	P08754	N/A	N/A	Guanine nucleotide-binding protein G(k) subunit alpha OS=Homo sapiens GN=GNAI3 PE=1 SV=3	TRUE	-1.22213	0.28875	178920	222858	180760	237889	17256.9	59832.4	-43938.6	0.802841	-0.0953706
66	66	sp|Q15365|PCBP1_HUMAN	Q15365	N/A	N/A	Poly(rC)-binding protein 1 OS=Homo sapiens GN=PCBP1 PE=1 SV=2	TRUE	-3.07632	0.03706	236591	295006	235172	288358	5773.84	32378.4	-58414.8	0.801988	-0.0958324
175	175	sp|P14923|PLAK_HUMAN	P14923	N/A	N/A	Junction plakoglobin OS=Homo sapiens GN=JUP PE=1 SV=3	TRUE	-3.52935	0.02424	197531	246495	198197	259778	3978.47	23697.7	-48963.9	0.80136	-0.0961725
64	64	sp|P15880|RS2_HUMAN	P15880	N/A	N/A	40S ribosomal protein S2 OS=Homo sapiens GN=RPS2 PE=1 SV=2	TRUE	-3.38345	0.0277	706748	882233	721554	896455	48386	75689.7	-175485	0.80109	-0.0963187
165	165	sp|Q07065|CKAP4_HUMAN	Q07065	N/A	N/A	Cytoskeleton-associated protein 4 OS=Homo sapiens GN=CKAP4 PE=1 SV=2	TRUE	-1.45101	0.2204	237694	296945	239348	335018	7767.11	70300	-59251.6	0.800463	-0.0966588
320	320	sp|P62269|RS18_HUMAN	P62269	N/A	N/A	40S ribosomal protein S18 OS=Homo sapiens GN=RPS18 PE=1 SV=3	TRUE	-1.25264	0.27857	139569	174852	155328	176905	34908.8	34081.8	-35283.4	0.79821	-0.0978827
138	138	sp|P61313|RL15_HUMAN	P61313	N/A	N/A	60S ribosomal protein L15 OS=Homo sapiens GN=RPL15 PE=1 SV=2	TRUE	-1.66136	0.17198	290556	364339	295588	346629	25002.9	72745.4	-73782.9	0.797488	-0.0982757
87	87	sp|P83731|RL24_HUMAN	P83731	N/A	N/A	60S ribosomal protein L24 OS=Homo sapiens GN=RPL24 PE=1 SV=1	TRUE	-3.21839	0.03233	873870	1.09645e+06	884580	1.11597e+06	28801	116271	-222578	0.797001	-0.098541
407	407	sp|P62273|RS29_HUMAN	P62273	N/A	N/A	40S ribosomal protein S29 OS=Homo sapiens GN=RPS29 PE=1 SV=2	TRUE	-1.64603	0.1751	126230	158492	131825	173145	19991.1	27437.3	-32261.7	0.796446	-0.0988436
294	294	sp|Q9UL25|RAB21_HUMAN	Q9UL25	N/A	N/A	Ras-related protein Rab-21 OS=Homo sapiens GN=RAB21 PE=1 SV=3	TRUE	-3.21184	0.03253	105050	132238	112072	131996	14226.1	3547.53	-27188	0.7944	-0.0999607
41	41	sp|P00505|AATM_HUMAN	P00505	N/A	N/A	Aspartate aminotransferase, mitochondrial OS=Homo sapiens GN=GOT2 PE=1 SV=3	TRUE	-2.26846	0.08587	765751	965789	777081	954007	48031.3	144987	-200038	0.792876	-0.100795
423	423	sp|P36957|ODO2_HUMAN	P36957	N/A	N/A	Dihydrolipoyllysine-residue succinyltransferase component of 2-oxoglutarate dehydrogenase complex, mitochondrial OS=Homo sapiens GN=DLST PE=1 SV=4	TRUE	-1.05594	0.35055	145953	184103	133370	209599	33697.1	52729.4	-38150	0.792779	-0.100848
192	192	sp|P50416|CPT1A_HUMAN	P50416	N/A	N/A	Carnitine O-palmitoyltransferase 1, liver isoform OS=Homo sapiens GN=CPT1A PE=1 SV=2	TRUE	-6.02735	0.00382	176072	223435	178472	224309	5780.41	12321.9	-47362.6	0.788025	-0.10346
188	188	sp|Q15907|RB11B_HUMAN	Q15907	N/A	N/A	Ras-related protein Rab-11B OS=Homo sapiens GN=RAB11B PE=1 SV=4	TRUE	-4.2142	0.01354	501201	636320	492977	650148	47020.7	29548.1	-135119	0.787656	-0.103663
221	221	sp|Q04637|IF4G1_HUMAN	Q04637	N/A	N/A	Eukaryotic translation initiation factor 4 gamma 1 OS=Homo sapiens GN=EIF4G1 PE=1 SV=4	TRUE	-9.15506	0.00079	83320.8	105881	82704.8	104755	3075.61	2959.25	-22559.7	0.786933	-0.104062
240	240	sp|P14174|MIF_HUMAN	P14174	N/A	N/A	Macrophage migration inhibitory factor OS=Homo sapiens GN=MIF PE=1 SV=4	TRUE	-2.32959	0.08029	328635	419869	328374	424579	22270.3	64073	-91234.7	0.782707	-0.106401
171	171	sp|Q9BVK6|TMED9_HUMAN	Q9BVK6	N/A	N/A	Transmembrane emp24 domain-containing protein 9 OS=Homo sapiens GN=TMED9 PE=1 SV=2	TRUE	-1.12321	0.3242	166141	212759	145356	231598	37156.1	61541.3	-46618.3	0.780887	-0.107412
117	117	sp|Q9UJZ1|STML2_HUMAN	Q9UJZ1	N/A	N/A	Stomatin-like protein 2, mitochondrial OS=Homo sapiens GN=STOML2 PE=1 SV=1	TRUE	-1.58669	0.18777	224277	287704	193601	292406	68676	8798.69	-63426.7	0.779542	-0.108161
74	74	sp|P12956|XRCC6_HUMAN	P12956	N/A	N/A	X-ray repair cross-complementing protein 6 OS=Homo sapiens GN=XRCC6 PE=1 SV=2	TRUE	-1.77307	0.1509	165417	212991	162299	217178	22878.6	40452.2	-47574.5	0.776636	-0.109782
209	209	sp|P37108|SRP14_HUMAN	P37108	N/A	N/A	Signal recognition particle 14 kDa protein OS=Homo sapiens GN=SRP14 PE=1 SV=2	TRUE	-3.12342	0.03541	194482	251083	194122	235859	3221.63	31221.8	-56601.3	0.774571	-0.110939
413	413	sp|P52209|6PGD_HUMAN	P52209	N/A	N/A	6-phosphogluconate dehydrogenase, decarboxylating OS=Homo sapiens GN=PGD PE=1 SV=3	TRUE	-0.455638	0.67229	3380.33	4374.71	2582.23	2596.7	2030.15	3188.59	-994.384	0.772697	-0.111991
181	181	sp|Q8NBJ7|SUMF2_HUMAN	Q8NBJ7	N/A	N/A	Sulfatase-modifying factor 2 OS=Homo sapiens GN=SUMF2 PE=1 SV=2	TRUE	-2.98143	0.04068	61499.1	79593.4	59683.7	80585.7	5654.15	8861.67	-18094.3	0.772665	-0.112009
18	18	sp|P40926|MDHM_HUMAN	P40926	N/A	N/A	Malate dehydrogenase, mitochondrial OS=Homo sapiens GN=MDH2 PE=1 SV=3	TRUE	-4.20436	0.01365	1.73235e+06	2.24277e+06	1.71503e+06	2.32035e+06	70708.6	198032	-510423	0.772414	-0.11215
143	143	sp|P18621|RL17_HUMAN	P18621	N/A	N/A	60S ribosomal protein L17 OS=Homo sapiens GN=RPL17 PE=1 SV=3	TRUE	-4.15071	0.01425	256125	331900	258299	330766	21365.6	23309.7	-75774.9	0.771693	-0.112555
219	219	sp|Q9ULC5|ACSL5_HUMAN	Q9ULC5	N/A	N/A	Long-chain-fatty-acid--CoA ligase 5 OS=Homo sapiens GN=ACSL5 PE=1 SV=1	TRUE	-1.67569	0.16911	156233	202551	173298	211214	39996.6	26312.8	-46317.9	0.771327	-0.112762
359	359	sp|P46783|RS10_HUMAN	P46783	N/A	N/A	40S ribosomal protein S10 OS=Homo sapiens GN=RPS10 PE=1 SV=1	TRUE	-1.00715	0.37084	103632	134377	74734.2	135159	52411.5	6966.67	-30744.1	0.771209	-0.112828
241	241	sp|P00390|GSHR_HUMAN	P00390	N/A	N/A	Glutathione reductase, mitochondrial OS=Homo sapiens GN=GSR PE=1 SV=2	TRUE	-1.42217	0.22804	120456	156565	115673	162751	9464.54	42945.3	-36108.2	0.769372	-0.113864
14	14	sp|P36578|RL4_HUMAN	P36578	N/A	N/A	60S ribosomal protein L4 OS=Homo sapiens GN=RPL4 PE=1 SV=5	TRUE	-7.05064	0.00213	1.00042e+06	1.30277e+06	1.01032e+06	1.29347e+06	38653.2	63423.3	-302345	0.767921	-0.114683
91	91	sp|P21796|VDAC1_HUMAN	P21796	N/A	N/A	Voltage-dependent anion-selective channel protein 1 OS=Homo sapiens GN=VDAC1 PE=1 SV=2	TRUE	-5.72744	0.0046	240769	313909	249270	310499	21302.7	5951.8	-73140	0.767003	-0.115203
278	278	sp|Q98874|ERH_DANRE	Q98874	N/A	N/A	Enhancer of rudimentary homolog OS=Danio rerio GN=erh PE=3 SV=1	TRUE	-3.92983	0.01711	69394.4	90673.6	68005.1	86125.3	4347.38	8310.23	-21279.2	0.765321	-0.116156
357	357	sp|Q9NUJ1|ABHDA_HUMAN	Q9NUJ1	N/A	N/A	Mycophenolic acid acyl-glucuronide esterase, mitochondrial OS=Homo sapiens GN=ABHD10 PE=1 SV=1	TRUE	-4.0372	0.01564	154315	202496	150931	199654	18118.3	9949.68	-48180.3	0.762068	-0.118006
119	119	sp|P45880|VDAC2_HUMAN	P45880	N/A	N/A	Voltage-dependent anion-selective channel protein 2 OS=Homo sapiens GN=VDAC2 PE=1 SV=2	TRUE	-13.6448	0.00017	991584	1.30126e+06	982963	1.29334e+06	17305.6	35296.2	-309681	0.762016	-0.118036
121	121	sp|P47914|RL29_HUMAN	P47914	N/A	N/A	60S ribosomal protein L29 OS=Homo sapiens GN=RPL29 PE=1 SV=2	TRUE	-5.18413	0.00659	162503	213286	161949	218542	2716	16748.1	-50783	0.761902	-0.118101
81	81	sp|P26373|RL13_HUMAN	P26373	N/A	N/A	60S ribosomal protein L13 OS=Homo sapiens GN=RPL13 PE=1 SV=4	TRUE	-4.25065	0.01315	1.40687e+06	1.84849e+06	1.37171e+06	1.84711e+06	164886	72083	-441627	0.761088	-0.118565
253	253	sp|Q6P5R6|RL22L_HUMAN	Q6P5R6	N/A	N/A	60S ribosomal protein L22-like 1 OS=Homo sapiens GN=RPL22L1 PE=1 SV=2	TRUE	-6.79587	0.00245	169741	223234	175153	224618	9959.52	9310.22	-53492.3	0.760375	-0.118972
184	184	sp|Q15366|PCBP2_HUMAN	Q15366	N/A	N/A	Poly(rC)-binding protein 2 OS=Homo sapiens GN=PCBP2 PE=1 SV=1	TRUE	-5.67104	0.00477	264737	348874	260135	346762	13807.7	21672.3	-84136.8	0.758833	-0.119854
364	364	sp|P84095|RHOG_HUMAN	P84095	N/A	N/A	Rho-related GTP-binding protein RhoG OS=Homo sapiens GN=RHOG PE=1 SV=1	TRUE	-4.39509	0.01174	78815.6	104631	77598.9	105858	8428.9	5696.72	-25815.2	0.753274	-0.123047
60	60	sp|Q02878|RL6_HUMAN	Q02878	N/A	N/A	60S ribosomal protein L6 OS=Homo sapiens GN=RPL6 PE=1 SV=3	TRUE	-1.99083	0.11734	779198	1.03503e+06	878637	1.04806e+06	216306	52465.8	-255833	0.752826	-0.123305
193	193	sp|P62826|RAN_HUMAN	P62826	N/A	N/A	GTP-binding nuclear protein Ran OS=Homo sapiens GN=RAN PE=1 SV=3	TRUE	-0.293473	0.78376	75493.1	100451	6231.81	133272	123470	80330.7	-24958.3	0.751538	-0.124049
213	213	sp|P62249|RS16_HUMAN	P62249	N/A	N/A	40S ribosomal protein S16 OS=Homo sapiens GN=RPS16 PE=1 SV=2	TRUE	-3.13576	0.03499	459409	612397	470373	632975	48051.3	69511.6	-152987	0.750182	-0.124833
12	12	sp|P04406|G3P_HUMAN	P04406	N/A	N/A	Glyceraldehyde-3-phosphate dehydrogenase OS=Homo sapiens GN=GAPDH PE=1 SV=3	TRUE	-1.82779	0.14159	1.0445e+06	1.39658e+06	968119	1.40936e+06	153616	296167	-352077	0.747901	-0.126156
10	10	sp|P30101|PDIA3_HUMAN	P30101	N/A	N/A	Protein disulfide-isomerase A3 OS=Homo sapiens GN=PDIA3 PE=1 SV=4	TRUE	-5.1708	0.00665	1.70853e+06	2.28745e+06	1.7005e+06	2.21774e+06	89098.7	172241	-578926	0.746912	-0.12673
381	381	sp|Q96FQ6|S10AG_HUMAN	Q96FQ6	N/A	N/A	Protein S100-A16 OS=Homo sapiens GN=S100A16 PE=1 SV=1	TRUE	-1.56425	0.1928	3269.59	4388.23	2948.95	4205.65	988.766	746.043	-1118.65	0.74508	-0.127797
258	258	sp|P25786|PSA1_HUMAN	P25786	N/A	N/A	Proteasome subunit alpha type-1 OS=Homo sapiens GN=PSMA1 PE=1 SV=1	TRUE	-2.4539	0.07015	93822.9	127150	91043	124850	16321.8	16940.1	-33327.5	0.737889	-0.132009
88	88	sp|P46779|RL28_HUMAN	P46779	N/A	N/A	60S ribosomal protein L28 OS=Homo sapiens GN=RPL28 PE=1 SV=3	TRUE	-3.49066	0.02511	628708	852473	651425	835873	105650	34148	-223765	0.737511	-0.132232
319	319	sp|P49755|TMEDA_HUMAN	P49755	N/A	N/A	Transmembrane emp24 domain-containing protein 10 OS=Homo sapiens GN=TMED10 PE=1 SV=2	TRUE	-1.75685	0.15378	130308	176988	129819	163147	21907.5	40472.2	-46680.1	0.736253	-0.132973
22	22	sp|P06748|NPM_HUMAN	P06748	N/A	N/A	Nucleophosmin OS=Homo sapiens GN=NPM1 PE=1 SV=2	TRUE	-5.00936	0.00744	2.04441e+06	2.7782e+06	2.04134e+06	2.90442e+06	71507.7	243431	-733788	0.735877	-0.133195
67	67	sp|P78371|TCPB_HUMAN	P78371	N/A	N/A	T-complex protein 1 subunit beta OS=Homo sapiens GN=CCT2 PE=1 SV=4	TRUE	-1.74081	0.15669	169079	230519	169377	226383	49779.4	35482.7	-61440.2	0.733471	-0.134617
426	426	sp|P35606|COPB2_HUMAN	P35606	N/A	N/A	Coatomer subunit beta' OS=Homo sapiens GN=COPB2 PE=1 SV=2	TRUE	-7.37625	0.0018	109604	149513	111676	145061	5198.8	7797.06	-39909.5	0.73307	-0.134854
11	11	sp|P35232|PHB_HUMAN	P35232	N/A	N/A	Prohibitin OS=Homo sapiens GN=PHB PE=1 SV=1	TRUE	-2.40339	0.07408	1.86955e+06	2.55035e+06	1.70295e+06	2.71172e+06	400571	283306	-680799	0.733057	-0.134863
33	33	sp|Q00839|HNRPU_HUMAN	Q00839	N/A	N/A	Heterogeneous nuclear ribonucleoprotein U OS=Homo sapiens GN=HNRNPU PE=1 SV=6	TRUE	-4.04342	0.01556	522702	713659	508331	684575	28102	76820.2	-190957	0.732425	-0.135237
183	183	sp|P62314|SMD1_HUMAN	P62314	N/A	N/A	Small nuclear ribonucleoprotein Sm D1 OS=Homo sapiens GN=SNRPD1 PE=1 SV=1	TRUE	-4.73588	0.00906	126905	173371	126630	170564	14678.6	8563.44	-46465.8	0.731986	-0.135497
112	112	sp|Q04837|SSBP_HUMAN	Q04837	N/A	N/A	Single-stranded DNA-binding protein, mitochondrial OS=Homo sapiens GN=SSBP1 PE=1 SV=1	TRUE	-5.22077	0.00642	388006	530909	376331	506763	21906	42045.3	-142903	0.730833	-0.136182
374	374	sp|Q9NS69|TOM22_HUMAN	Q9NS69	N/A	N/A	Mitochondrial import receptor subunit TOM22 homolog OS=Homo sapiens GN=TOMM22 PE=1 SV=3	TRUE	-5.40047	0.00569	159116	217775	160488	221652	14397.8	12109.5	-58658.7	0.730645	-0.136294
69	69	sp|P13667|PDIA4_HUMAN	P13667	N/A	N/A	Protein disulfide-isomerase A4 OS=Homo sapiens GN=PDIA4 PE=1 SV=2	TRUE	-1.60819	0.18307	166068	227751	159280	256990	12403.5	65266.4	-61683.7	0.729162	-0.137176
93	93	sp|P29401|TKT_HUMAN	P29401	N/A	N/A	Transketolase OS=Homo sapiens GN=TKT PE=1 SV=3	TRUE	-4.5169	0.01068	135396	186701	134360	194810	7325.31	18258.9	-51305.2	0.725202	-0.139541
152	152	sp|P62873|GBB1_HUMAN	P62873	N/A	N/A	Guanine nucleotide-binding protein G(I)/G(S)/G(T) subunit beta-1 OS=Homo sapiens GN=GNB1 PE=1 SV=3	TRUE	-4.25554	0.0131	227192	314311	237020	319976	19699.4	29482.8	-87119.3	0.722824	-0.140967
368	368	sp|Q15836|VAMP3_HUMAN	Q15836	N/A	N/A	Vesicle-associated membrane protein 3 OS=Homo sapiens GN=VAMP3 PE=1 SV=3	TRUE	-0.572413	0.59768	39187.2	54333.7	45677.5	68507.9	28685.9	35744.2	-15146.5	0.721231	-0.141925
35	35	sp|Q12931|TRAP1_HUMAN	Q12931	N/A	N/A	Heat shock protein 75 kDa, mitochondrial OS=Homo sapiens GN=TRAP1 PE=1 SV=3	TRUE	-3.14997	0.03452	618347	857582	612527	816016	33397.5	127236	-239235	0.721036	-0.142043
309	309	sp|Q92896|GSLG1_HUMAN	Q92896	N/A	N/A	Golgi apparatus protein 1 OS=Homo sapiens GN=GLG1 PE=1 SV=2	TRUE	-3.89269	0.01765	58292.3	80926.7	56986.6	80627.5	9547.28	3205.8	-22634.3	0.720311	-0.14248
153	153	sp|Q9P258|RCC2_HUMAN	Q9P258	N/A	N/A	Protein RCC2 OS=Homo sapiens GN=RCC2 PE=1 SV=2	TRUE	-2.07974	0.10605	180927	251626	207043	243807	56933.3	15012.9	-70698.9	0.719032	-0.143252
111	111	sp|P49207|RL34_HUMAN	P49207	N/A	N/A	60S ribosomal protein L34 OS=Homo sapiens GN=RPL34 PE=1 SV=3	TRUE	-2.66263	0.05624	267593	372212	270084	376577	47216.7	49010.6	-104618	0.718928	-0.143315
169	169	sp|P00367|DHE3_HUMAN	P00367	N/A	N/A	Glutamate dehydrogenase 1, mitochondrial OS=Homo sapiens GN=GLUD1 PE=1 SV=2	TRUE	-3.42261	0.02672	158457	220913	158350	211492	18971.3	25279.7	-62455.8	0.717283	-0.144309
1	1	sp|P10809|CH60_HUMAN	P10809	N/A	N/A	60 kDa heat shock protein, mitochondrial OS=Homo sapiens GN=HSPD1 PE=1 SV=2	TRUE	-6.32572	0.0032	4.6774e+06	6.5254e+06	4.68761e+06	6.70278e+06	146515	484328	-1.848e+06	0.716798	-0.144603
19	19	sp|P07237|PDIA1_HUMAN	P07237	N/A	N/A	Protein disulfide-isomerase OS=Homo sapiens GN=P4HB PE=1 SV=3	TRUE	-16.1023	8.6999e-05	877338	1.22554e+06	865868	1.21498e+06	30085	22310.2	-348204	0.715878	-0.145161
237	237	sp|P50213|IDH3A_HUMAN	P50213	N/A	N/A	Isocitrate dehydrogenase [NAD] subunit alpha, mitochondrial OS=Homo sapiens GN=IDH3A PE=1 SV=1	TRUE	-7.43602	0.00175	561231	784166	554881	771610	43289.3	28679.5	-222935	0.715705	-0.145266
8	8	sp|P25705|ATPA_HUMAN	P25705	N/A	N/A	ATP synthase subunit alpha, mitochondrial OS=Homo sapiens GN=ATP5A1 PE=1 SV=1	TRUE	-7.32093	0.00185	545699	765882	547386	767993	10962.9	50926.4	-220184	0.71251	-0.147209
243	243	sp|Q9NYF8|BCLF1_HUMAN	Q9NYF8	N/A	N/A	Bcl-2-associated transcription factor 1 OS=Homo sapiens GN=BCLAF1 PE=1 SV=2	TRUE	-1.72983	0.15872	48794.2	68725.9	44537.4	71538.1	13637.8	14570.7	-19931.7	0.709983	-0.148752
130	130	sp|P14314|GLU2B_HUMAN	P14314	N/A	N/A	Glucosidase 2 subunit beta OS=Homo sapiens GN=PRKCSH PE=1 SV=2	TRUE	-5.23556	0.00636	460529	649940	464052	683775	20437.2	59235.5	-189412	0.708571	-0.149617
185	185	sp|P63104|1433Z_HUMAN	P63104	N/A	N/A	14-3-3 protein zeta/delta OS=Homo sapiens GN=YWHAZ PE=1 SV=1	TRUE	-4.8272	0.00848	108120	153423	110384	160980	7988.89	14156.7	-45303.3	0.704717	-0.151985
204	204	sp|Q01650|LAT1_HUMAN	Q01650	N/A	N/A	Large neutral amino acids transporter small subunit 1 OS=Homo sapiens GN=SLC7A5 PE=1 SV=2	TRUE	-3.55271	0.02374	155474	220736	148592	233092	17043.7	26867.3	-65262.4	0.704342	-0.152216
36	36	sp|P62937|PPIA_HUMAN	P62937	N/A	N/A	Peptidyl-prolyl cis-trans isomerase A OS=Homo sapiens GN=PPIA PE=1 SV=2	TRUE	-4.5136	0.01071	2.72688e+06	3.8774e+06	2.74401e+06	3.97611e+06	98987.5	430261	-1.15052e+06	0.703275	-0.152875
286	286	sp|Q8IXM3|RM41_HUMAN	Q8IXM3	N/A	N/A	39S ribosomal protein L41, mitochondrial OS=Homo sapiens GN=MRPL41 PE=1 SV=1	TRUE	-0.656144	0.54756	38442.3	54683	44628.5	67976.2	12493	41010.5	-16240.7	0.703004	-0.153042
416	416	sp|P22307|NLTP_HUMAN	P22307	N/A	N/A	Non-specific lipid-transfer protein OS=Homo sapiens GN=SCP2 PE=1 SV=2	TRUE	-5.03	0.00733	53094.6	75590.4	49707.1	76059.8	6523.24	4177.56	-22495.7	0.7024	-0.153416
110	110	sp|P30048|PRDX3_HUMAN	P30048	N/A	N/A	Thioredoxin-dependent peroxide reductase, mitochondrial OS=Homo sapiens GN=PRDX3 PE=1 SV=3	TRUE	-9.94934	0.00057	505277	719865	498844	715717	35058.8	12900.6	-214588	0.701905	-0.153721
198	198	sp|P36542|ATPG_HUMAN	P36542	N/A	N/A	ATP synthase subunit gamma, mitochondrial OS=Homo sapiens GN=ATP5C1 PE=1 SV=1	TRUE	-3.69464	0.02093	144587	206273	138913	208844	19077	21733.5	-61686	0.700949	-0.154314
154	154	sp|P46778|RL21_HUMAN	P46778	N/A	N/A	60S ribosomal protein L21 OS=Homo sapiens GN=RPL21 PE=1 SV=2	TRUE	-5.63994	0.00487	350335	499918	351453	506194	31295.8	33627.9	-149583	0.700785	-0.154415
122	122	sp|Q07021|C1QBP_HUMAN	Q07021	N/A	N/A	Complement component 1 Q subcomponent-binding protein, mitochondrial OS=Homo sapiens GN=C1QBP PE=1 SV=1	TRUE	-2.67151	0.05572	380196	542845	365527	579550	50760.5	92430.9	-162649	0.700377	-0.154668
160	160	sp|P16422|EPCAM_HUMAN	P16422	N/A	N/A	Epithelial cell adhesion molecule OS=Homo sapiens GN=EPCAM PE=1 SV=2	TRUE	-0.670489	0.53927	12819.2	18328.5	17541.8	16077.8	9715.56	10399.8	-5509.27	0.699414	-0.155266
284	284	sp|P61353|RL27_HUMAN	P61353	N/A	N/A	60S ribosomal protein L27 OS=Homo sapiens GN=RPL27 PE=1 SV=2	TRUE	-1.61762	0.18105	48108.1	68838.4	54290.5	78345	13534.7	17593	-20730.4	0.698855	-0.155613
133	133	sp|P30050|RL12_HUMAN	P30050	N/A	N/A	60S ribosomal protein L12 OS=Homo sapiens GN=RPL12 PE=1 SV=1	TRUE	-3.14392	0.03472	920189	1.31721e+06	991486	1.3194e+06	218690	3956.51	-397017	0.698591	-0.155777
72	72	sp|Q13263|TIF1B_HUMAN	Q13263	N/A	N/A	Transcription intermediary factor 1-beta OS=Homo sapiens GN=TRIM28 PE=1 SV=5	TRUE	-8.77901	0.00093	174932	250524	167389	248478	13877.8	5462.14	-75592.6	0.698263	-0.155981
151	151	sp|Q15084|PDIA6_HUMAN	Q15084	N/A	N/A	Protein disulfide-isomerase A6 OS=Homo sapiens GN=PDIA6 PE=1 SV=1	TRUE	-3.63901	0.02198	359928	516970	357055	547133	14564.3	73314.5	-157042	0.696225	-0.15725
402	402	sp|O95571|ETHE1_HUMAN	O95571	N/A	N/A	Persulfide dioxygenase ETHE1, mitochondrial OS=Homo sapiens GN=ETHE1 PE=1 SV=2	TRUE	-3.82467	0.0187	172986	248927	166560	240221	22505.3	26005.1	-75941.7	0.694924	-0.158063
83	83	sp|Q7KZF4|SND1_HUMAN	Q7KZF4	N/A	N/A	Staphylococcal nuclease domain-containing protein 1 OS=Homo sapiens GN=SND1 PE=1 SV=1	TRUE	-5.84581	0.00427	357468	514576	361544	500830	19328.3	42346.9	-157108	0.694685	-0.158212
70	70	sp|Q9Y4L1|HYOU1_HUMAN	Q9Y4L1	N/A	N/A	Hypoxia up-regulated protein 1 OS=Homo sapiens GN=HYOU1 PE=1 SV=1	TRUE	-5.201	0.00651	321332	463047	321909	483888	20636.3	42443.4	-141715	0.693952	-0.158671
161	161	sp|P04844|RPN2_HUMAN	P04844	N/A	N/A	Dolichyl-diphosphooligosaccharide--protein glycosyltransferase subunit 2 OS=Homo sapiens GN=RPN2 PE=1 SV=3	TRUE	-8.76567	0.00093	282167	408214	292725	410737	23784.8	7389.08	-126046	0.691225	-0.160381
62	62	sp|P20674|COX5A_HUMAN	P20674	N/A	N/A	Cytochrome c oxidase subunit 5A, mitochondrial OS=Homo sapiens GN=COX5A PE=1 SV=2	TRUE	-3.1328	0.03509	392429	569289	380960	597892	23727.8	94859.3	-176860	0.689331	-0.161572
21	21	sp|Q14697|GANAB_HUMAN	Q14697	N/A	N/A	Neutral alpha-glucosidase AB OS=Homo sapiens GN=GANAB PE=1 SV=3	TRUE	-11.4884	0.00033	2.1439e+06	3.13187e+06	2.08194e+06	3.12726e+06	142584	43088.6	-987970	0.684543	-0.164599
44	44	sp|P52272|HNRPM_HUMAN	P52272	N/A	N/A	Heterogeneous nuclear ribonucleoprotein M OS=Homo sapiens GN=HNRNPM PE=1 SV=3	TRUE	-5.66406	0.00479	530804	778117	493906	767042	67983.2	33133.3	-247313	0.682164	-0.166111
216	216	sp|P22626|ROA2_HUMAN	P22626	N/A	N/A	Heterogeneous nuclear ribonucleoproteins A2/B1 OS=Homo sapiens GN=HNRNPA2B1 PE=1 SV=2	TRUE	-4.59436	0.01007	127050	186458	137886	185649	22044.5	3957.36	-59408.9	0.681383	-0.166609
97	97	sp|Q8NBS9|TXND5_HUMAN	Q8NBS9	N/A	N/A	Thioredoxin domain-containing protein 5 OS=Homo sapiens GN=TXNDC5 PE=1 SV=2	TRUE	-4.21121	0.01357	406120	596543	428573	577252	65452.3	43011.7	-190423	0.68079	-0.166987
174	174	sp|P06733|ENOA_HUMAN	P06733	N/A	N/A	Alpha-enolase OS=Homo sapiens GN=ENO1 PE=1 SV=2	TRUE	-2.06897	0.10736	77530	113986	80363.6	116626	28845.1	9970.13	-36456.3	0.68017	-0.167383
337	337	sp|Q9H3U7|SMOC2_HUMAN	Q9H3U7	N/A	N/A	SPARC-related modular calcium-binding protein 2 OS=Homo sapiens GN=SMOC2 PE=2 SV=2	TRUE	-1.04515	0.35495	65693.1	96592	47628.7	95412.2	46601	21224.3	-30899	0.680109	-0.167422
266	266	sp|P21964|COMT_HUMAN	P21964	N/A	N/A	Catechol O-methyltransferase OS=Homo sapiens GN=COMT PE=1 SV=2	TRUE	-0.452022	0.67468	9287.69	13682.9	6315.54	7301.36	9382.49	13985.8	-4395.2	0.678781	-0.16827
103	103	sp|P31040|SDHA_HUMAN	P31040	N/A	N/A	Succinate dehydrogenase [ubiquinone] flavoprotein subunit, mitochondrial OS=Homo sapiens GN=SDHA PE=1 SV=2	TRUE	-2.75332	0.0512	137758	203178	135381	214181	12960	39060.2	-65419.9	0.678016	-0.16876
149	149	sp|P56385|ATP5I_HUMAN	P56385	N/A	N/A	ATP synthase subunit e, mitochondrial OS=Homo sapiens GN=ATP5I PE=1 SV=2	TRUE	-9.84052	0.0006	603535	894618	581277	884511	41541.9	29986.5	-291082	0.674629	-0.170935
312	312	sp|Q96HS1|PGAM5_HUMAN	Q96HS1	N/A	N/A	Serine/threonine-protein phosphatase PGAM5, mitochondrial OS=Homo sapiens GN=PGAM5 PE=1 SV=2	TRUE	-8.20374	0.0012	249356	369784	252825	359824	8142.97	24086.7	-120428	0.674328	-0.171129
59	59	sp|P04843|RPN1_HUMAN	P04843	N/A	N/A	Dolichyl-diphosphooligosaccharide--protein glycosyltransferase subunit 1 OS=Homo sapiens GN=RPN1 PE=1 SV=1	TRUE	-10.8427	0.00041	832793	1.23779e+06	832499	1.22291e+06	12471.8	63482.2	-404997	0.672806	-0.17211
132	132	sp|P40227|TCPZ_HUMAN	P40227	N/A	N/A	T-complex protein 1 subunit zeta OS=Homo sapiens GN=CCT6A PE=1 SV=3	TRUE	-4.31509	0.0125	187181	278368	180327	267392	28114.9	23435.8	-91186.6	0.672424	-0.172357
379	379	sp|Q15388|TOM20_HUMAN	Q15388	N/A	N/A	Mitochondrial import receptor subunit TOM20 homolog OS=Homo sapiens GN=TOMM20 PE=1 SV=1	TRUE	-2.6144	0.05915	91054.2	135747	85148.6	131709	26447.7	13312.8	-44693.1	0.670763	-0.173431
255	255	sp|Q9Y6C9|MTCH2_HUMAN	Q9Y6C9	N/A	N/A	Mitochondrial carrier homolog 2 OS=Homo sapiens GN=MTCH2 PE=1 SV=1	TRUE	-7.17066	0.002	195348	292250	189047	282995	12991.4	19469.8	-96901.1	0.66843	-0.174944
297	297	sp|P49748|ACADV_HUMAN	P49748	N/A	N/A	Very long-chain specific acyl-CoA dehydrogenase, mitochondrial OS=Homo sapiens GN=ACADVL PE=1 SV=1	TRUE	-6.5748	0.00277	78329.6	117260	82455.2	116267	10030.4	2137.82	-38930	0.668001	-0.175223
166	166	sp|P62899|RL31_HUMAN	P62899	N/A	N/A	60S ribosomal protein L31 OS=Homo sapiens GN=RPL31 PE=1 SV=1	TRUE	-3.52151	0.02442	340186	509425	362578	531597	45198.2	69900.1	-169239	0.667785	-0.175364
200	200	sp|O75607|NPM3_HUMAN	O75607	N/A	N/A	Nucleoplasmin-3 OS=Homo sapiens GN=NPM3 PE=1 SV=3	TRUE	-3.858	0.01818	485707	729066	465362	735167	74928.5	79515	-243359	0.666204	-0.176393
375	375	sp|Q9BXW7|CECR5_HUMAN	Q9BXW7	N/A	N/A	Cat eye syndrome critical region protein 5 OS=Homo sapiens GN=CECR5 PE=1 SV=1	TRUE	-0.650806	0.55066	22206.8	33351.4	29764.8	47268.3	16187.8	24853.2	-11144.6	0.665842	-0.176629
5	5	sp|P06576|ATPB_HUMAN	P06576	N/A	N/A	ATP synthase subunit beta, mitochondrial OS=Homo sapiens GN=ATP5B PE=1 SV=3	TRUE	-11.6507	0.00031	2.83212e+06	4.25386e+06	2.72237e+06	4.25469e+06	209881	24984	-1.42174e+06	0.665777	-0.176671
47	47	sp|P16615|AT2A2_HUMAN	P16615	N/A	N/A	Sarcoplasmic/endoplasmic reticulum calcium ATPase 2 OS=Homo sapiens GN=ATP2A2 PE=1 SV=1	TRUE	-7.91794	0.00138	228694	344269	225866	349511	18961.1	16723	-115575	0.664288	-0.177644
300	300	sp|P23246|SFPQ_HUMAN	P23246	N/A	N/A	Splicing factor, proline- and glutamine-rich OS=Homo sapiens GN=SFPQ PE=1 SV=2	TRUE	-1.80091	0.14608	22806.9	34334.5	25424.1	29826.1	5323.24	9725.28	-11527.6	0.664255	-0.177665
6	6	sp|P14625|ENPL_HUMAN	P14625	N/A	N/A	Endoplasmin OS=Homo sapiens GN=HSP90B1 PE=1 SV=1	TRUE	-7.48427	0.0017	3.58561e+06	5.40044e+06	3.6557e+06	5.36782e+06	237191	346608	-1.81482e+06	0.663949	-0.177865
342	342	sp|O43390|HNRPR_HUMAN	O43390	N/A	N/A	Heterogeneous nuclear ribonucleoprotein R OS=Homo sapiens GN=HNRNPR PE=1 SV=1	TRUE	-1.7922	0.14757	1935.05	2928.07	1800.11	2822.88	772.264	569.761	-993.022	0.660861	-0.17989
308	308	sp|O43837|IDH3B_HUMAN	O43837	N/A	N/A	Isocitrate dehydrogenase [NAD] subunit beta, mitochondrial OS=Homo sapiens GN=IDH3B PE=1 SV=2	TRUE	-1.57791	0.18972	75080.7	113751	83107.1	124164	18376.2	38264.6	-38670.8	0.660042	-0.180429
250	250	sp|P35613|BASI_HUMAN	P35613	N/A	N/A	Basigin OS=Homo sapiens GN=BSG PE=1 SV=2	TRUE	-2.37344	0.07653	175138	265557	167008	286519	26220.9	60550.2	-90418.2	0.659514	-0.180776
229	229	sp|Q92520|FAM3C_HUMAN	Q92520	N/A	N/A	Protein FAM3C OS=Homo sapiens GN=FAM3C PE=1 SV=1	TRUE	-4.99981	0.00749	224774	341291	224367	343191	17619.9	36315.4	-116517	0.6586	-0.181379
225	225	sp|Q13247|SRSF6_HUMAN	Q13247	N/A	N/A	Serine/arginine-rich splicing factor 6 OS=Homo sapiens GN=SRSF6 PE=1 SV=2	TRUE	-4.94995	0.00776	496131	756151	542693	754735	86576.7	27975.5	-260020	0.656127	-0.183012
31	31	sp|P62917|RL8_HUMAN	P62917	N/A	N/A	60S ribosomal protein L8 OS=Homo sapiens GN=RPL8 PE=1 SV=2	TRUE	-8.30228	0.00115	270126	412459	278959	406530	21556.5	20421.8	-142333	0.654917	-0.183814
388	388	sp|O43615|TIM44_HUMAN	O43615	N/A	N/A	Mitochondrial import inner membrane translocase subunit TIM44 OS=Homo sapiens GN=TIMM44 PE=1 SV=2	TRUE	-5.11318	0.00692	132898	203435	135232	192946	7989.45	22518.8	-70537.6	0.653268	-0.184909
279	279	sp|O75439|MPPB_HUMAN	O75439	N/A	N/A	Mitochondrial-processing peptidase subunit beta OS=Homo sapiens GN=PMPCB PE=1 SV=2	TRUE	-5.20961	0.00647	130429	200150	133944	199270	13433.3	18891.1	-69721	0.651656	-0.185981
361	361	sp|Q9Y399|RT02_HUMAN	Q9Y399	N/A	N/A	28S ribosomal protein S2, mitochondrial OS=Homo sapiens GN=MRPS2 PE=1 SV=1	TRUE	-2.31293	0.08177	122205	187727	116827	209080	14611.9	46840.4	-65522.2	0.650971	-0.186438
26	26	sp|P49411|EFTU_HUMAN	P49411	N/A	N/A	Elongation factor Tu, mitochondrial OS=Homo sapiens GN=TUFM PE=1 SV=2	TRUE	-6.50148	0.00289	1.12262e+06	1.72801e+06	1.12787e+06	1.67992e+06	50051.1	153317	-605384	0.649663	-0.187312
7	7	sp|P38646|GRP75_HUMAN	P38646	N/A	N/A	Stress-70 protein, mitochondrial OS=Homo sapiens GN=HSPA9 PE=1 SV=2	TRUE	-11.0319	0.00038	1.0496e+06	1.61589e+06	1.03353e+06	1.61592e+06	88522.4	8297.46	-566293	0.649547	-0.187389
331	331	sp|P61163|ACTZ_HUMAN	P61163	N/A	N/A	Alpha-centractin OS=Homo sapiens GN=ACTR1A PE=1 SV=1	TRUE	-2.11659	0.10173	16929.9	26082.9	20574.6	26293	7453.75	736.555	-9152.95	0.649082	-0.1877
362	362	sp|Q96I24|FUBP3_HUMAN	Q96I24	N/A	N/A	Far upstream element-binding protein 3 OS=Homo sapiens GN=FUBP3 PE=1 SV=2	TRUE	-6.42321	0.00302	42735.2	65978.4	43646.2	65464.7	1639.9	6049.32	-23243.3	0.647714	-0.188617
137	137	sp|Q92945|FUBP2_HUMAN	Q92945	N/A	N/A	Far upstream element-binding protein 2 OS=Homo sapiens GN=KHSRP PE=1 SV=4	TRUE	-5.49035	0.00536	296776	458862	289707	457495	28877.4	42198.7	-162086	0.646765	-0.189253
139	139	sp|Q9H9B4|SFXN1_HUMAN	Q9H9B4	N/A	N/A	Sideroflexin-1 OS=Homo sapiens GN=SFXN1 PE=1 SV=4	TRUE	-3.77088	0.01959	188308	291320	197968	292694	46878.3	6417.89	-103012	0.646396	-0.189501
140	140	sp|P50454|SERPH_HUMAN	P50454	N/A	N/A	Serpin H1 OS=Homo sapiens GN=SERPINH1 PE=1 SV=2	TRUE	-12.5981	0.00023	861482	1.34646e+06	879563	1.34376e+06	34192.5	57242.1	-484975	0.639814	-0.193946
126	126	sp|P42126|ECI1_HUMAN	P42126	N/A	N/A	Enoyl-CoA delta isomerase 1, mitochondrial OS=Homo sapiens GN=ECI1 PE=1 SV=1	TRUE	-7.04716	0.00214	337631	530479	334146	529141	28085	38181.6	-192848	0.636464	-0.196226
28	28	sp|P04075|ALDOA_HUMAN	P04075	N/A	N/A	Fructose-bisphosphate aldolase A OS=Homo sapiens GN=ALDOA PE=1 SV=2	TRUE	-12.3035	0.00025	545229	859027	542009	869182	15486.9	41372	-313798	0.634705	-0.197428
409	409	sp|Q7Z4W1|DCXR_HUMAN	Q7Z4W1	N/A	N/A	L-xylulose reductase OS=Homo sapiens GN=DCXR PE=1 SV=2	TRUE	-4.68107	0.00944	121161	191270	121975	198142	20303.8	16145.7	-70108.2	0.633459	-0.198282
194	194	sp|P53621|COPA_HUMAN	P53621	N/A	N/A	Coatomer subunit alpha OS=Homo sapiens GN=COPA PE=1 SV=2	TRUE	-2.33278	0.08001	226358	357453	186400	376883	88632.4	40232	-131095	0.633252	-0.198423
239	239	sp|P17096|HMGA1_HUMAN	P17096	N/A	N/A	High mobility group protein HMG-I/HMG-Y OS=Homo sapiens GN=HMGA1 PE=1 SV=3	TRUE	-1.28267	0.26889	21868.8	34565	13876.8	34031.5	15867.9	6491.1	-12696.2	0.632686	-0.198812
242	242	sp|Q13151|ROA0_HUMAN	Q13151	N/A	N/A	Heterogeneous nuclear ribonucleoprotein A0 OS=Homo sapiens GN=HNRNPA0 PE=1 SV=1	TRUE	-1.0698	0.34497	65316.1	103517	85356.9	114242	51079.2	34873.8	-38200.9	0.630969	-0.199992
223	223	sp|Q8NBJ5|GT251_HUMAN	Q8NBJ5	N/A	N/A	Procollagen galactosyltransferase 1 OS=Homo sapiens GN=COLGALT1 PE=1 SV=1	TRUE	-21.435	2.8014e-05	193108	306349	192075	309366	4842.62	7763.92	-113241	0.630353	-0.200416
290	290	sp|O75534|CSDE1_HUMAN	O75534	N/A	N/A	Cold shock domain-containing protein E1 OS=Homo sapiens GN=CSDE1 PE=1 SV=2	TRUE	-5.75757	0.00451	51100.5	81157.3	46784.5	82847.5	8546.19	2953	-30056.8	0.629648	-0.200902
24	24	sp|P34897|GLYM_HUMAN	P34897	N/A	N/A	Serine hydroxymethyltransferase, mitochondrial OS=Homo sapiens GN=SHMT2 PE=1 SV=3	TRUE	-22.9652	2.1301e-05	1.396e+06	2.23479e+06	1.40501e+06	2.24944e+06	35209.4	52558.7	-838793	0.624666	-0.204352
280	280	sp|P39656|OST48_HUMAN	P39656	N/A	N/A	Dolichyl-diphosphooligosaccharide--protein glycosyltransferase 48 kDa subunit OS=Homo sapiens GN=DDOST PE=1 SV=4	TRUE	-15.5976	9.8654e-05	750246	1.20556e+06	744694	1.21501e+06	42037.8	28093.2	-455314	0.622321	-0.205985
291	291	sp|Q07666|KHDR1_HUMAN	Q07666	N/A	N/A	KH domain-containing, RNA-binding, signal transduction-associated protein 1 OS=Homo sapiens GN=KHDRBS1 PE=1 SV=1	TRUE	-4.02391	0.01581	63655.4	102473	66199.2	100901	13168.4	10284.6	-38817.6	0.621192	-0.206774
292	292	sp|Q9HAV7|GRPE1_HUMAN	Q9HAV7	N/A	N/A	GrpE protein homolog 1, mitochondrial OS=Homo sapiens GN=GRPEL1 PE=1 SV=2	TRUE	-3.33156	0.02906	614932	991871	616621	991163	80253.8	178781	-376939	0.619972	-0.207628
32	32	sp|P61604|CH10_HUMAN	P61604	N/A	N/A	10 kDa heat shock protein, mitochondrial OS=Homo sapiens GN=HSPE1 PE=1 SV=2	TRUE	-8.08833	0.00127	1.16501e+06	1.88039e+06	1.18186e+06	1.88756e+06	57619.1	141943	-715376	0.619559	-0.207917
61	61	sp|P31930|QCR1_HUMAN	P31930	N/A	N/A	Cytochrome b-c1 complex subunit 1, mitochondrial OS=Homo sapiens GN=UQCRC1 PE=1 SV=3	TRUE	-7.63339	0.00158	534582	863762	529463	834368	50174.8	55330.6	-329180	0.618899	-0.20838
248	248	sp|O75396|SC22B_HUMAN	O75396	N/A	N/A	Vesicle-trafficking protein SEC22b OS=Homo sapiens GN=SEC22B PE=1 SV=4	TRUE	-6.66451	0.00263	319532	516852	323280	538312	34109.8	38292.9	-197320	0.618228	-0.208851
99	99	sp|O75947|ATP5H_HUMAN	O75947	N/A	N/A	ATP synthase subunit d, mitochondrial OS=Homo sapiens GN=ATP5H PE=1 SV=3	TRUE	-5.2896	0.00613	594136	961230	580740	977218	23795.7	117824	-367094	0.6181	-0.208942
80	80	sp|P09622|DLDH_HUMAN	P09622	N/A	N/A	Dihydrolipoyl dehydrogenase, mitochondrial OS=Homo sapiens GN=DLD PE=1 SV=2	TRUE	-3.92678	0.01715	142852	231315	144002	215973	24499.2	30370.1	-88463.1	0.617565	-0.209317
163	163	sp|P26006|ITA3_HUMAN	P26006	N/A	N/A	Integrin alpha-3 OS=Homo sapiens GN=ITGA3 PE=1 SV=5	TRUE	-1.82454	0.14213	43229	70016.2	48684.2	77710.3	13312.5	21666.3	-26787.3	0.617413	-0.209424
146	146	sp|P17987|TCPA_HUMAN	P17987	N/A	N/A	T-complex protein 1 subunit alpha OS=Homo sapiens GN=TCP1 PE=1 SV=1	TRUE	-1.10795	0.33002	91376.4	148131	110439	164804	72993.2	50438.2	-56754.8	0.616861	-0.209812
399	399	sp|Q7L014|DDX46_HUMAN	Q7L014	N/A	N/A	Probable ATP-dependent RNA helicase DDX46 OS=Homo sapiens GN=DDX46 PE=1 SV=2	TRUE	-1.7499	0.15503	60772.3	98526.9	79533.1	100365	34522.4	14307.1	-37754.6	0.616809	-0.209849
105	105	sp|P54819|KAD2_HUMAN	P54819	N/A	N/A	Adenylate kinase 2, mitochondrial OS=Homo sapiens GN=AK2 PE=1 SV=2	TRUE	-7.87892	0.0014	1.10253e+06	1.79798e+06	1.11385e+06	1.78712e+06	47687.4	145256	-695452	0.613204	-0.212395
354	354	sp|Q3ZCQ8|TIM50_HUMAN	Q3ZCQ8	N/A	N/A	Mitochondrial import inner membrane translocase subunit TIM50 OS=Homo sapiens GN=TIMM50 PE=1 SV=2	TRUE	-6.68327	0.00261	36359	59511.7	35295.4	57732.2	2386.38	5505.35	-23152.7	0.610955	-0.213991
275	275	sp|O94826|TOM70_HUMAN	O94826	N/A	N/A	Mitochondrial import receptor subunit TOM70 OS=Homo sapiens GN=TOMM70A PE=1 SV=1	TRUE	-6.69491	0.00259	53080.2	86990.2	52927.6	86979.2	657.145	8748.26	-33910	0.610186	-0.214538
73	73	sp|P48047|ATPO_HUMAN	P48047	N/A	N/A	ATP synthase subunit O, mitochondrial OS=Homo sapiens GN=ATP5O PE=1 SV=1	TRUE	-9.09764	0.00081	1.49451e+06	2.45048e+06	1.54549e+06	2.40521e+06	147375	106795	-955970	0.609885	-0.214752
234	234	sp|Q9GZT3|SLIRP_HUMAN	Q9GZT3	N/A	N/A	SRA stem-loop-interacting RNA-binding protein, mitochondrial OS=Homo sapiens GN=SLIRP PE=1 SV=1	TRUE	-20.1253	3.5981e-05	618630	1.01923e+06	614859	1.02818e+06	11148.1	32625	-400601	0.606958	-0.216842
104	104	sp|P13995|MTDC_HUMAN	P13995	N/A	N/A	Bifunctional methylenetetrahydrofolate dehydrogenase/cyclohydrolase, mitochondrial OS=Homo sapiens GN=MTHFD2 PE=1 SV=2	TRUE	-4.04598	0.01553	194621	321983	217108	304505	39342.4	37747.8	-127362	0.604445	-0.218643
366	366	sp|P02768|ALBU_HUMAN	P02768	N/A	N/A	Serum albumin OS=Homo sapiens GN=ALB PE=1 SV=2	TRUE	-4.57063	0.01026	27254	45523.7	29732	45151	5496.65	4209.44	-18269.7	0.598678	-0.222807
244	244	sp|P82675|RT05_HUMAN	P82675	N/A	N/A	28S ribosomal protein S5, mitochondrial OS=Homo sapiens GN=MRPS5 PE=1 SV=2	TRUE	-1.88062	0.13319	35920.6	60076.6	39012.8	69096.1	10431.1	19650.8	-24156.1	0.597912	-0.223362
45	45	sp|P27824|CALX_HUMAN	P27824	N/A	N/A	Calnexin OS=Homo sapiens GN=CANX PE=1 SV=2	TRUE	-2.7727	0.05019	395605	667032	366982	755843	65226.1	156507	-271426	0.593083	-0.226884
293	293	sp|Q9NVI7|ATD3A_HUMAN	Q9NVI7	N/A	N/A	ATPase family AAA domain-containing protein 3A OS=Homo sapiens GN=ATAD3A PE=1 SV=2	TRUE	-23.7873	1.8521e-05	89742.6	151825	88319.4	152796	3483.32	2881.22	-62082.8	0.591091	-0.228346
238	238	sp|Q12849|GRSF1_HUMAN	Q12849	N/A	N/A	G-rich sequence factor 1 OS=Homo sapiens GN=GRSF1 PE=1 SV=3	TRUE	-4.36346	0.01203	85224.3	144881	90975.6	149247	13936	19145.3	-59656.5	0.588238	-0.230447
353	353	sp|Q71RC2|LARP4_HUMAN	Q71RC2	N/A	N/A	La-related protein 4 OS=Homo sapiens GN=LARP4 PE=1 SV=3	TRUE	-7.39765	0.00178	55126.7	93800.9	54609.3	97338	1238.47	8969.88	-38674.1	0.5877	-0.230844
273	273	sp|Q9H7Z7|PGES2_HUMAN	Q9H7Z7	N/A	N/A	Prostaglandin E synthase 2 OS=Homo sapiens GN=PTGES2 PE=1 SV=1	TRUE	-0.926719	0.40653	22708.4	38851.6	25397.7	45867.9	4835.99	29781.8	-16143.2	0.58449	-0.233223
387	387	sp|O14828|SCAM3_HUMAN	O14828	N/A	N/A	Secretory carrier-associated membrane protein 3 OS=Homo sapiens GN=SCAMP3 PE=1 SV=3	TRUE	-3.75952	0.01978	67208.3	115623	73034.6	107693	15241.3	16285.6	-48414.7	0.581271	-0.235621
325	325	sp|P00403|COX2_HUMAN	P00403	N/A	N/A	Cytochrome c oxidase subunit 2 OS=Homo sapiens GN=MT-CO2 PE=1 SV=1	TRUE	-10.0103	0.00056	174864	301852	168822	293162	11913.6	18462.2	-126988	0.579303	-0.237094
179	179	sp|P55084|ECHB_HUMAN	P55084	N/A	N/A	Trifunctional enzyme subunit beta, mitochondrial OS=Homo sapiens GN=HADHB PE=1 SV=3	TRUE	-12.2784	0.00025	191958	331770	185651	334518	13479	14397.7	-139812	0.578589	-0.23763
269	269	sp|Q8N163|CCAR2_HUMAN	Q8N163	N/A	N/A	Cell cycle and apoptosis regulator protein 2 OS=Homo sapiens GN=CCAR2 PE=1 SV=2	TRUE	-2.73682	0.05208	104814	182520	116770	176374	47756	11737.7	-77705.4	0.574263	-0.240889
23	23	sp|P05023|AT1A1_HUMAN	P05023	N/A	N/A	Sodium/potassium-transporting ATPase subunit alpha-1 OS=Homo sapiens GN=ATP1A1 PE=1 SV=1	TRUE	-7.31808	0.00186	664692	1.15914e+06	714961	1.16898e+06	112984	30489.2	-494444	0.573437	-0.241514
96	96	sp|P54886|P5CS_HUMAN	P54886	N/A	N/A	Delta-1-pyrroline-5-carboxylate synthase OS=Homo sapiens GN=ALDH18A1 PE=1 SV=2	TRUE	-8.31303	0.00114	296146	516718	304041	503712	18719.8	41971.8	-220573	0.573128	-0.241749
265	265	sp|P63261|ACTG_HUMAN	P63261	N/A	N/A	Actin, cytoplasmic 2 OS=Homo sapiens GN=ACTG1 PE=1 SV=1	TRUE	-3.43088	0.02651	207666	364803	231997	346339	72470.8	32266.6	-157137	0.569255	-0.244693
261	261	sp|P62854|RS26_HUMAN	P62854	N/A	N/A	40S ribosomal protein S26 OS=Homo sapiens GN=RPS26 PE=1 SV=3	TRUE	-9.14136	0.00079	57480.3	101066	59101.3	104444	3373.69	7537.73	-43585.3	0.568742	-0.245084
182	182	sp|O95831|AIFM1_HUMAN	O95831	N/A	N/A	Apoptosis-inducing factor 1, mitochondrial OS=Homo sapiens GN=AIFM1 PE=1 SV=1	TRUE	-2.90705	0.04381	135950	240531	139462	264765	44027	44093.7	-104582	0.565206	-0.247794
84	84	sp|P32322|P5CR1_HUMAN	P32322	N/A	N/A	Pyrroline-5-carboxylate reductase 1, mitochondrial OS=Homo sapiens GN=PYCR1 PE=1 SV=2	TRUE	-3.17311	0.03376	289887	513786	276866	479373	90171.5	82497.1	-223899	0.564218	-0.248553
338	338	sp|Q9H3N1|TMX1_HUMAN	Q9H3N1	N/A	N/A	Thioredoxin-related transmembrane protein 1 OS=Homo sapiens GN=TMX1 PE=1 SV=1	TRUE	-15.7174	9.5719e-05	135752	241395	135532	243742	10519.8	4986.52	-105643	0.562366	-0.249981
394	394	sp|Q969V3|NCLN_HUMAN	Q969V3	N/A	N/A	Nicalin OS=Homo sapiens GN=NCLN PE=1 SV=2	TRUE	-7.42671	0.00175	49138	87708.2	48373.8	84458.8	3986.17	8063.85	-38570.1	0.560245	-0.251622
203	203	sp|P60468|SC61B_HUMAN	P60468	N/A	N/A	Protein transport protein Sec61 subunit beta OS=Homo sapiens GN=SEC61B PE=1 SV=2	TRUE	-6.10241	0.00365	44285	79310.4	42281.3	77718.2	6733.21	7313.9	-35025.4	0.558376	-0.253073
403	403	sp|P24539|AT5F1_HUMAN	P24539	N/A	N/A	ATP synthase F(0) complex subunit B1, mitochondrial OS=Homo sapiens GN=ATP5F1 PE=1 SV=2	TRUE	-4.77546	0.0088	140626	254037	157843	268934	31193	26814.4	-113411	0.553564	-0.256832
370	370	sp|P43897|EFTS_HUMAN	P43897	N/A	N/A	Elongation factor Ts, mitochondrial OS=Homo sapiens GN=TSFM PE=1 SV=2	TRUE	-2.94074	0.04236	34748.5	62802.9	41129.8	57952.2	13114.5	10051.8	-28054.3	0.553295	-0.257043
424	424	sp|P13647|K2C5_HUMAN	P13647	N/A	N/A	Keratin, type II cytoskeletal 5 OS=Homo sapiens GN=KRT5 PE=1 SV=3	TRUE	-1.75053	0.15492	23236.3	42381.5	30880.1	39174.8	17301.6	7713.43	-19145.3	0.548264	-0.26101
372	372	sp|Q9P0J0|NDUAD_HUMAN	Q9P0J0	N/A	N/A	NADH dehydrogenase [ubiquinone] 1 alpha subcomplex subunit 13 OS=Homo sapiens GN=NDUFA13 PE=1 SV=3	TRUE	-6.83907	0.00239	57918	105925	62009	107914	9704.58	7324.16	-48007.2	0.546782	-0.262186
270	270	sp|P30044|PRDX5_HUMAN	P30044	N/A	N/A	Peroxiredoxin-5, mitochondrial OS=Homo sapiens GN=PRDX5 PE=1 SV=4	TRUE	-6.63974	0.00267	127831	235405	128106	237169	9787.41	26299.8	-107574	0.543026	-0.26518
168	168	sp|Q86V81|THOC4_HUMAN	Q86V81	N/A	N/A	THO complex subunit 4 OS=Homo sapiens GN=ALYREF PE=1 SV=3	TRUE	-4.98353	0.00758	172711	318557	164819	301600	28390.8	41992.6	-145846	0.542168	-0.265866
214	214	sp|Q969H8|MYDGF_HUMAN	Q969H8	N/A	N/A	Myeloid-derived growth factor OS=Homo sapiens GN=MYDGF PE=1 SV=1	TRUE	-5.44414	0.00553	139966	258206	139314	258567	36888	7375.81	-118241	0.54207	-0.265945
285	285	sp|O95299|NDUAA_HUMAN	O95299	N/A	N/A	NADH dehydrogenase [ubiquinone] 1 alpha subcomplex subunit 10, mitochondrial OS=Homo sapiens GN=NDUFA10 PE=1 SV=1	TRUE	-0.946916	0.3973	20565.4	37990.6	18128.8	27147.4	17006	26957.4	-17425.2	0.541329	-0.266538
397	397	sp|Q13283|G3BP1_HUMAN	Q13283	N/A	N/A	Ras GTPase-activating protein-binding protein 1 OS=Homo sapiens GN=G3BP1 PE=1 SV=1	TRUE	-1.6446	0.1754	94233.4	175116	82472.2	205580	42227.9	73979.8	-80882.4	0.53812	-0.269121
272	272	sp|P30049|ATPD_HUMAN	P30049	N/A	N/A	ATP synthase subunit delta, mitochondrial OS=Homo sapiens GN=ATP5D PE=1 SV=2	TRUE	-3.45504	0.02593	72382.4	134844	60620.9	135350	27483.7	15004.4	-62461.5	0.536787	-0.270198
226	226	sp|P51659|DHB4_HUMAN	P51659	N/A	N/A	Peroxisomal multifunctional enzyme type 2 OS=Homo sapiens GN=HSD17B4 PE=1 SV=3	TRUE	-4.54907	0.01042	106031	199798	124394	201820	35272	5521.88	-93767.1	0.530691	-0.275159
210	210	sp|P13804|ETFA_HUMAN	P13804	N/A	N/A	Electron transfer flavoprotein subunit alpha, mitochondrial OS=Homo sapiens GN=ETFA PE=1 SV=1	TRUE	-13.2302	0.00019	307753	579919	311110	569122	21057.5	28742.6	-272165	0.530684	-0.275164
414	414	sp|Q96C36|P5CR2_HUMAN	Q96C36	N/A	N/A	Pyrroline-5-carboxylate reductase 2 OS=Homo sapiens GN=PYCR2 PE=1 SV=1	TRUE	-1.67799	0.16865	64862.2	122983	89737.5	136070	55246.7	23386.6	-58120.3	0.52741	-0.277852
40	40	sp|P49368|TCPG_HUMAN	P49368	N/A	N/A	T-complex protein 1 subunit gamma OS=Homo sapiens GN=CCT3 PE=1 SV=4	TRUE	-8.19542	0.00121	190226	360968	196238	365282	15623	32528	-170742	0.526988	-0.278199
217	217	sp|P51148|RAB5C_HUMAN	P51148	N/A	N/A	Ras-related protein Rab-5C OS=Homo sapiens GN=RAB5C PE=1 SV=2	TRUE	-4.02097	0.01585	71283.9	135361	74532.7	144434	9434.91	25938.7	-64076.8	0.526622	-0.278501
124	124	sp|Q99878|H2A1J_HUMAN	Q99878	N/A	N/A	Histone H2A type 1-J OS=Homo sapiens GN=HIST1H2AJ PE=1 SV=3	TRUE	-11.1928	0.00036	1.29382e+06	2.45932e+06	1.32286e+06	2.37635e+06	108569	144018	-1.1655e+06	0.52609	-0.27894
411	411	sp|Q96EY1|DNJA3_HUMAN	Q96EY1	N/A	N/A	DnaJ homolog subfamily A member 3, mitochondrial OS=Homo sapiens GN=DNAJA3 PE=1 SV=2	TRUE	-11.1985	0.00036	50169.6	96461.6	53891.7	95258.8	6697.16	2532.26	-46292	0.520099	-0.283914
228	228	sp|Q14126|DSG2_HUMAN	Q14126	N/A	N/A	Desmoglein-2 OS=Homo sapiens GN=DSG2 PE=1 SV=2	TRUE	-2.94382	0.04223	66381.3	128501	66197.5	147823	9716.52	35234.1	-62119.7	0.516582	-0.286861
318	318	sp|O75964|ATP5L_HUMAN	O75964	N/A	N/A	ATP synthase subunit g, mitochondrial OS=Homo sapiens GN=ATP5L PE=1 SV=3	TRUE	-7.00211	0.00219	241905	475969	253163	491301	23401.7	52958.3	-234064	0.508236	-0.293934
92	92	sp|P35222|CTNB1_HUMAN	P35222	N/A	N/A	Catenin beta-1 OS=Homo sapiens GN=CTNNB1 PE=1 SV=1	TRUE	-3.68816	0.02105	114102	224969	112623	214579	34161	39292.2	-110867	0.507191	-0.294829
345	345	sp|Q08945|SSRP1_HUMAN	Q08945	N/A	N/A	FACT complex subunit SSRP1 OS=Homo sapiens GN=SSRP1 PE=1 SV=1	TRUE	-1.75428	0.15424	14712.5	29016.9	16306.1	24535.3	7311.84	12083	-14304.3	0.507034	-0.294963
53	53	sp|P36551|HEM6_HUMAN	P36551	N/A	N/A	Oxygen-dependent coproporphyrinogen-III oxidase, mitochondrial OS=Homo sapiens GN=CPOX PE=1 SV=3	TRUE	-6.09347	0.00367	460035	910102	480160	957349	45277.3	119650	-450067	0.505476	-0.296299
271	271	sp|P04040|CATA_HUMAN	P04040	N/A	N/A	Catalase OS=Homo sapiens GN=CAT PE=1 SV=3	TRUE	-10.0034	0.00056	83564.7	165445	83921.2	163513	1150.3	14130.6	-81880.6	0.50509	-0.296631
196	196	sp|P24752|THIL_HUMAN	P24752	N/A	N/A	Acetyl-CoA acetyltransferase, mitochondrial OS=Homo sapiens GN=ACAT1 PE=1 SV=1	TRUE	-9.58582	0.00066	324889	647769	309048	644623	36306.5	45667.1	-322880	0.501551	-0.299685
236	236	sp|Q9NYU2|UGGG1_HUMAN	Q9NYU2	N/A	N/A	UDP-glucose:glycoprotein glucosyltransferase 1 OS=Homo sapiens GN=UGGT1 PE=1 SV=3	TRUE	-2.20499	0.09214	63691.3	127206	83717.1	120746	45855	19658.4	-63514.2	0.500696	-0.300426
344	344	sp|P33991|MCM4_HUMAN	P33991	N/A	N/A	DNA replication licensing factor MCM4 OS=Homo sapiens GN=MCM4 PE=1 SV=5	TRUE	-20.3591	3.4369e-05	44194.3	88781	43717.7	87900.7	2392.24	2943.76	-44586.7	0.49779	-0.302954
371	371	sp|O96000|NDUBA_HUMAN	O96000	N/A	N/A	NADH dehydrogenase [ubiquinone] 1 beta subcomplex subunit 10 OS=Homo sapiens GN=NDUFB10 PE=1 SV=3	TRUE	-2.05008	0.10968	27343.4	55104.4	40024.1	55023.1	22292.1	7292.03	-27761	0.49621	-0.304334
215	215	sp|P10412|H14_HUMAN	P10412	N/A	N/A	Histone H1.4 OS=Homo sapiens GN=HIST1H1E PE=1 SV=2	TRUE	-10.5183	0.00046	271406	553106	275714	532528	22843.8	40372.7	-281700	0.490695	-0.309188
262	262	sp|P40939|ECHA_HUMAN	P40939	N/A	N/A	Trifunctional enzyme subunit alpha, mitochondrial OS=Homo sapiens GN=HADHA PE=1 SV=2	TRUE	-3.27825	0.03055	237361	494898	189084	491362	130380	38930.8	-257537	0.479616	-0.319106
360	360	sp|Q9Y5M8|SRPRB_HUMAN	Q9Y5M8	N/A	N/A	Signal recognition particle receptor subunit beta OS=Homo sapiens GN=SRPRB PE=1 SV=3	TRUE	-4.97642	0.00762	53371.7	111673	60099.1	115815	12126.5	16269.7	-58301	0.47793	-0.320636
288	288	sp|Q13162|PRDX4_HUMAN	Q13162	N/A	N/A	Peroxiredoxin-4 OS=Homo sapiens GN=PRDX4 PE=1 SV=1	TRUE	-2.54813	0.06343	42503.6	89456.2	54825.5	86757.9	31394.1	5744.37	-46952.6	0.475133	-0.323185
348	348	sp|P02545|LMNA_HUMAN	P02545	N/A	N/A	Prelamin-A/C OS=Homo sapiens GN=LMNA PE=1 SV=1	TRUE	-1.09045	0.3368	6555.38	13872.9	8301.73	17969.6	4823.97	10574.7	-7317.55	0.472531	-0.32557
417	417	sp|Q12797|ASPH_HUMAN	Q12797	N/A	N/A	Aspartyl/asparaginyl beta-hydroxylase OS=Homo sapiens GN=ASPH PE=1 SV=3	TRUE	-1.26241	0.27539	7982.97	17177.4	3275.65	20290.1	8396.78	9414.52	-9194.47	0.464736	-0.332794
224	224	sp|A5A6I0|ACADM_PANTR	A5A6I0	N/A	N/A	Medium-chain specific acyl-CoA dehydrogenase, mitochondrial OS=Pan troglodytes GN=ACADM PE=2 SV=1	TRUE	-5.45614	0.00548	31723.9	68690.1	32220.4	65210.3	2063.36	11552.1	-36966.1	0.461842	-0.335507
159	159	sp|P12236|ADT3_HUMAN	P12236	N/A	N/A	ADP/ATP translocase 3 OS=Homo sapiens GN=SLC25A6 PE=1 SV=4	TRUE	-3.8088	0.01896	125708	273099	125753	270968	36623	56135.9	-147391	0.460302	-0.336957
256	256	sp|O14944|EREG_HUMAN	O14944	N/A	N/A	Proepiregulin OS=Homo sapiens GN=EREG PE=1 SV=1	TRUE	-1.09139	0.33643	14463.8	31565.2	8980.44	42795.5	14583.7	22888.9	-17101.4	0.458219	-0.338927
254	254	sp|Q12907|LMAN2_HUMAN	Q12907	N/A	N/A	Vesicular integral-membrane protein VIP36 OS=Homo sapiens GN=LMAN2 PE=1 SV=1	TRUE	-2.15458	0.09748	12471.1	27298.7	10666.7	27100.9	6016.42	10290	-14827.6	0.456838	-0.340237
142	142	sp|P10606|COX5B_HUMAN	P10606	N/A	N/A	Cytochrome c oxidase subunit 5B, mitochondrial OS=Homo sapiens GN=COX5B PE=1 SV=2	TRUE	-5.35505	0.00587	232884	509885	230100	496924	59379.8	67090.4	-277001	0.456739	-0.340332
156	156	sp|P14854|CX6B1_HUMAN	P14854	N/A	N/A	Cytochrome c oxidase subunit 6B1 OS=Homo sapiens GN=COX6B1 PE=1 SV=2	TRUE	-48.6566	1.0675e-06	310015	680876	304813	678368	10038.5	8574.04	-370861	0.455318	-0.341685
120	120	sp|P62266|RS23_HUMAN	P62266	N/A	N/A	40S ribosomal protein S23 OS=Homo sapiens GN=RPS23 PE=1 SV=3	TRUE	-3.23804	0.03173	69162.7	152073	49189	150421	44197.4	3664.89	-82909.8	0.454801	-0.342179
327	327	sp|P16144|ITB4_HUMAN	P16144	N/A	N/A	Integrin beta-4 OS=Homo sapiens GN=ITGB4 PE=1 SV=5	TRUE	-5.00801	0.00745	113695	254744	117601	270311	16039	46070.4	-141048	0.446313	-0.350361
162	162	sp|Q9P0J1|PDP1_HUMAN	Q9P0J1	N/A	N/A	[Pyruvate dehydrogenase [acetyl-transferring]]-phosphatase 1, mitochondrial OS=Homo sapiens GN=PDP1 PE=1 SV=3	TRUE	-3.86082	0.01813	85062.2	191361	82106.6	203789	41733.1	23076	-106299	0.444511	-0.352117
90	90	sp|P22695|QCR2_HUMAN	P22695	N/A	N/A	Cytochrome b-c1 complex subunit 2, mitochondrial OS=Homo sapiens GN=UQCRC2 PE=1 SV=3	TRUE	-2.47518	0.06856	28090	63562	35761.9	63340	17602.2	17501.5	-35472	0.441931	-0.354645
277	277	sp|Q9NSE4|SYIM_HUMAN	Q9NSE4	N/A	N/A	Isoleucine--tRNA ligase, mitochondrial OS=Homo sapiens GN=IARS2 PE=1 SV=2	TRUE	-1.05929	0.3492	5609.77	12696.6	1201.54	14169.6	7771.9	8594.94	-7086.82	0.441833	-0.354742
410	410	sp|Q96C01|F136A_HUMAN	Q96C01	N/A	N/A	Protein FAM136A OS=Homo sapiens GN=FAM136A PE=1 SV=1	TRUE	-3.38715	0.0276	22818.1	51757	26620.4	54972.8	13564.7	5914.78	-28938.9	0.440869	-0.35569
324	324	sp|P13073|COX41_HUMAN	P13073	N/A	N/A	Cytochrome c oxidase subunit 4 isoform 1, mitochondrial OS=Homo sapiens GN=COX4I1 PE=1 SV=1	TRUE	-5.00265	0.00748	12107.1	27490.9	13162.9	29325.2	3048.31	4367.75	-15383.9	0.440403	-0.35615
356	356	sp|Q9P0L0|VAPA_HUMAN	Q9P0L0	N/A	N/A	Vesicle-associated membrane protein-associated protein A OS=Homo sapiens GN=VAPA PE=1 SV=3	TRUE	-1.97598	0.11935	11401	26102.6	10063.4	21970.2	3516.31	12397.7	-14701.5	0.436778	-0.359739
298	298	sp|Q9NX63|MIC19_HUMAN	Q9NX63	N/A	N/A	MICOS complex subunit MIC19 OS=Homo sapiens GN=CHCHD3 PE=1 SV=1	TRUE	-3.81903	0.01879	34639.2	82745.4	36106.9	83670.3	21078.4	5631.53	-48106.2	0.418624	-0.378176
373	373	sp|Q9NVS2|RT18A_HUMAN	Q9NVS2	N/A	N/A	28S ribosomal protein S18a, mitochondrial OS=Homo sapiens GN=MRPS18A PE=1 SV=1	TRUE	-3.75951	0.01978	27095.2	66216.7	32274.7	66514.4	13107.9	12370.9	-39121.4	0.409191	-0.388074
349	349	sp|P23528|COF1_HUMAN	P23528	N/A	N/A	Cofilin-1 OS=Homo sapiens GN=CFL1 PE=1 SV=3	TRUE	-1.63132	0.17816	23165.4	56734.8	2781.36	55142.6	35480.9	3388.48	-33569.4	0.408311	-0.389009
78	78	sp|P42704|LPPRC_HUMAN	P42704	N/A	N/A	Leucine-rich PPR motif-containing protein, mitochondrial OS=Homo sapiens GN=LRPPRC PE=1 SV=3	TRUE	-3.99887	0.01615	109554	270936	79599.6	272595	69292.8	9194.66	-161382	0.404354	-0.393238
358	358	sp|P52815|RM12_HUMAN	P52815	N/A	N/A	39S ribosomal protein L12, mitochondrial OS=Homo sapiens GN=MRPL12 PE=1 SV=2	TRUE	-3.22969	0.03198	21935.2	56569.3	27476.1	56602.7	18138.6	3997.48	-34634.1	0.387758	-0.411439
418	418	sp|O95168|NDUB4_HUMAN	O95168	N/A	N/A	NADH dehydrogenase [ubiquinone] 1 beta subcomplex subunit 4 OS=Homo sapiens GN=NDUFB4 PE=1 SV=3	TRUE	-2.43191	0.07183	37270.2	96496.2	24437.3	111080	24498.1	34338.6	-59225.9	0.386235	-0.413148
330	330	sp|Q99798|ACON_HUMAN	Q99798	N/A	N/A	Aconitate hydratase, mitochondrial OS=Homo sapiens GN=ACO2 PE=1 SV=2	TRUE	-3.2405	0.03166	31419.3	83503.5	35617.7	80388.4	27103.3	6357.87	-52084.3	0.376263	-0.424509
307	307	sp|Q9Y3B7|RM11_HUMAN	Q9Y3B7	N/A	N/A	39S ribosomal protein L11, mitochondrial OS=Homo sapiens GN=MRPL11 PE=1 SV=1	TRUE	-3.52037	0.02444	52228.1	141629	75174.8	143201	42944.5	9515.8	-89401.2	0.368766	-0.433249
339	339	sp|Q7Z7H8|RM10_HUMAN	Q7Z7H8	N/A	N/A	39S ribosomal protein L10, mitochondrial OS=Homo sapiens GN=MRPL10 PE=1 SV=3	TRUE	-1.3051	0.26187	9830.94	26695.7	9465.83	38828.7	6622.19	21379.9	-16864.8	0.368259	-0.433847
398	398	sp|Q08211|DHX9_HUMAN	Q08211	N/A	N/A	ATP-dependent RNA helicase A OS=Homo sapiens GN=DHX9 PE=1 SV=4	TRUE	-2.51793	0.0655	15887.3	44141.9	10909.3	48433.8	15818.9	11292.5	-28254.6	0.359913	-0.443802
395	395	sp|P25205|MCM3_HUMAN	P25205	N/A	N/A	DNA replication licensing factor MCM3 OS=Homo sapiens GN=MCM3 PE=1 SV=3	TRUE	-25.8165	1.3373e-05	75331	214914	74515.8	211011	2183.66	9106.55	-139583	0.350518	-0.45529
377	377	sp|Q96HR9|REEP6_HUMAN	Q96HR9	N/A	N/A	Receptor expression-enhancing protein 6 OS=Homo sapiens GN=REEP6 PE=1 SV=1	TRUE	-15.0535	0.00011	69127.4	202610	74743.8	204296	14446	5215.13	-133483	0.341184	-0.467012
380	380	sp|P09669|COX6C_HUMAN	P09669	N/A	N/A	Cytochrome c oxidase subunit 6C OS=Homo sapiens GN=COX6C PE=1 SV=2	TRUE	-8.00824	0.00132	112971	332242	114894	340434	25825.3	39776.3	-219271	0.340027	-0.468487
54	54	sp|Q16778|H2B2E_HUMAN	Q16778	N/A	N/A	Histone H2B type 2-E OS=Homo sapiens GN=HIST2H2BE PE=1 SV=3	TRUE	-1.38982	0.23694	13800.1	41091.3	11983.4	58879.6	3198.91	33860.7	-27291.2	0.335839	-0.473869
313	313	sp|P53597|SUCA_HUMAN	P53597	N/A	N/A	Succinyl-CoA ligase [ADP/GDP-forming] subunit alpha, mitochondrial OS=Homo sapiens GN=SUCLG1 PE=1 SV=4	TRUE	-2.36382	0.07734	18037.3	58110.4	25150.8	47673.9	12450.3	26592.7	-40073.1	0.310397	-0.508083
412	412	sp|O75380|NDUS6_HUMAN	O75380	N/A	N/A	NADH dehydrogenase [ubiquinone] iron-sulfur protein 6, mitochondrial OS=Homo sapiens GN=NDUFS6 PE=1 SV=1	TRUE	-5.42674	0.00559	7583.04	24542.1	9269.82	24382.1	3308.2	4284.19	-16959	0.308981	-0.510068
304	304	sp|O43678|NDUA2_HUMAN	O43678	N/A	N/A	NADH dehydrogenase [ubiquinone] 1 alpha subcomplex subunit 2 OS=Homo sapiens GN=NDUFA2 PE=1 SV=3	TRUE	-4.60052	0.01003	55125	178641	62187.8	192139	14683.5	44123.4	-123516	0.30858	-0.510632
386	386	sp|P03928|ATP8_HUMAN	P03928	N/A	N/A	ATP synthase protein 8 OS=Homo sapiens GN=MT-ATP8 PE=1 SV=1	TRUE	-1.46155	0.21767	9825.87	35307.5	11581.6	31320.9	6248.3	29544.1	-25481.6	0.278294	-0.555495
302	302	sp|Q13011|ECH1_HUMAN	Q13011	N/A	N/A	Delta(3,5)-Delta(2,4)-dienoyl-CoA isomerase, mitochondrial OS=Homo sapiens GN=ECH1 PE=1 SV=2	TRUE	-7.50155	0.00169	39124.3	161062	47127	159051	27619.7	5460.75	-121937	0.242915	-0.614545
378	378	sp|Q96B49|TOM6_HUMAN	Q96B49	N/A	N/A	Mitochondrial import receptor subunit TOM6 homolog OS=Homo sapiens GN=TOMM6 PE=1 SV=1	TRUE	-4.1962	0.01374	10828.3	50215.9	5350.84	53046.2	13058.6	9684.63	-39387.6	0.215635	-0.666282
393	393	sp|P47985|UCRI_HUMAN	P47985	N/A	N/A	Cytochrome b-c1 complex subunit Rieske, mitochondrial OS=Homo sapiens GN=UQCRFS1 PE=1 SV=2	TRUE	-5.83022	0.00431	90727.8	454943	105481	464487	77708.4	75292.7	-364215	0.199427	-0.700216
405	405	sp|Q9UBX3|DIC_HUMAN	Q9UBX3	N/A	N/A	Mitochondrial dicarboxylate carrier OS=Homo sapiens GN=SLC25A10 PE=1 SV=2	TRUE	-1.68678	0.16692	9860.25	60972.2	1852.05	87460	14640.3	50400.5	-51112	0.161717	-0.791244
281	281	sp|P22570|ADRO_HUMAN	P22570	N/A	N/A	NADPH:adrenodoxin oxidoreductase, mitochondrial OS=Homo sapiens GN=FDXR PE=1 SV=3	TRUE	-5.35366	0.00587	16552	136170	11052.5	136391	13669.9	36205	-119618	0.121554	-0.915232
211	211	sp|Q14978|NOLC1_HUMAN	Q14978	N/A	N/A	Nucleolar and coiled-body phosphoprotein 1 OS=Homo sapiens GN=NOLC1 PE=1 SV=2	TRUE	-28.9841	8.4347e-06	29394.2	248857	30951.2	250967	5245.3	12020.2	-219463	0.118117	-0.927688

## Sheet: p53KO_XCT790 to p53WT_CTRL
Row	Index	Peak Name		m/z	Ret. Time	Group	Use	t-value	p-value	Mean 1	Mean 2	Median 1	Median 2	Sigma 1	Sigma 2	Delta	Fold Change	Log (Fold Change)
212	212	sp|Q9Y3U8|RL36_HUMAN	Q9Y3U8	N/A	N/A	60S ribosomal protein L36 OS=Homo sapiens GN=RPL36 PE=1 SV=3	TRUE	6.85723	0.00237	86419	10343.2	92727.3	11293.3	19096.9	2134.37	76075.8	8.35513	0.921953
337	337	sp|Q9H3U7|SMOC2_HUMAN	Q9H3U7	N/A	N/A	SPARC-related modular calcium-binding protein 2 OS=Homo sapiens GN=SMOC2 PE=2 SV=2	TRUE	7.12579	0.00205	679342	96592	625468	95412.2	140049	21224.3	582750	7.0331	0.847147
335	335	sp|Q14247|SRC8_HUMAN	Q14247	N/A	N/A	Src substrate cortactin OS=Homo sapiens GN=CTTN PE=1 SV=2	TRUE	1.13544	0.31961	6147.85	988.118	1833.94	913.871	7868.06	211.757	5159.73	6.22178	0.793914
57	57	sp|P27797|CALR_HUMAN	P27797	N/A	N/A	Calreticulin OS=Homo sapiens GN=CALR PE=1 SV=1	TRUE	6.88347	0.00233	208579	35218.1	205657	43860.5	37416.6	22424.6	173361	5.92248	0.772504
406	406	sp|P05387|RLA2_HUMAN	P05387	N/A	N/A	60S acidic ribosomal protein P2 OS=Homo sapiens GN=RPLP2 PE=1 SV=1	TRUE	1.06058	0.34867	20989.2	3645.58	7003.19	2884.13	28258.3	1931.68	17343.7	5.75745	0.76023
322	322	sp|Q16822|PCKGM_HUMAN	Q16822	N/A	N/A	Phosphoenolpyruvate carboxykinase [GTP], mitochondrial OS=Homo sapiens GN=PCK2 PE=1 SV=3	TRUE	3.51446	0.02457	34362.8	6607.08	30631.1	1900.16	10094	9231.85	27755.7	5.2009	0.716079
252	252	sp|P11166|GTR1_HUMAN	P11166	N/A	N/A	Solute carrier family 2, facilitated glucose transporter member 1 OS=Homo sapiens GN=SLC2A1 PE=1 SV=2	TRUE	1.70226	0.16392	48544.7	9552.81	67339.2	10294.6	39646.5	1483.13	38991.9	5.08172	0.706011
86	86	sp|Q71DI3|H32_HUMAN	Q71DI3	N/A	N/A	Histone H3.2 OS=Homo sapiens GN=HIST2H3A PE=1 SV=3	TRUE	4.07451	0.01517	15225.2	3626.29	14325.1	4228.17	4727.05	1402.16	11598.9	4.19856	0.6231
314	314	sp|Q15056|IF4H_HUMAN	Q15056	N/A	N/A	Eukaryotic translation initiation factor 4H OS=Homo sapiens GN=EIF4H PE=1 SV=5	TRUE	1.64604	0.1751	21295.9	5260.49	15002	4008.2	16369.5	4092.47	16035.4	4.04827	0.60727
306	306	sp|P68032|ACTC_HUMAN	P68032	N/A	N/A	Actin, alpha cardiac muscle 1 OS=Homo sapiens GN=ACTC1 PE=1 SV=1	TRUE	3.67887	0.02123	264954	65515.8	267656	62349.6	93598.3	7487.87	199438	4.04411	0.606823
190	190	sp|Q9GZV4|IF5A2_HUMAN	Q9GZV4	N/A	N/A	Eukaryotic translation initiation factor 5A-2 OS=Homo sapiens GN=EIF5A2 PE=1 SV=3	TRUE	4.0701	0.01522	51331.5	13693.2	44898.3	11778.3	11815.5	10814	37638.3	3.74868	0.573878
356	356	sp|Q9P0L0|VAPA_HUMAN	Q9P0L0	N/A	N/A	Vesicle-associated membrane protein-associated protein A OS=Homo sapiens GN=VAPA PE=1 SV=3	TRUE	3.22105	0.03225	91998.1	26102.6	102703	21970.2	33194.2	12397.7	65895.5	3.52448	0.547095
336	336	sp|Q01813|PFKAP_HUMAN	Q01813	N/A	N/A	ATP-dependent 6-phosphofructokinase, platelet type OS=Homo sapiens GN=PFKP PE=1 SV=2	TRUE	3.09854	0.03627	137020	44139.5	116991	61330.9	40704.9	32229.4	92880.7	3.10426	0.491957
176	176	sp|Q02952|AKA12_HUMAN	Q02952	N/A	N/A	A-kinase anchor protein 12 OS=Homo sapiens GN=AKAP12 PE=1 SV=4	TRUE	2.96096	0.04151	158445	55806.9	165591	71517	52602.9	28943	102639	2.83917	0.453192
343	343	sp|Q8WXI7|MUC16_HUMAN	Q8WXI7	N/A	N/A	Mucin-16 OS=Homo sapiens GN=MUC16 PE=1 SV=2	TRUE	2.65424	0.05673	8873.22	3204.98	8252.9	2636.16	3018.89	2137.26	5668.24	2.76857	0.442255
274	274	sp|P11177|ODPB_HUMAN	P11177	N/A	N/A	Pyruvate dehydrogenase E1 component subunit beta, mitochondrial OS=Homo sapiens GN=PDHB PE=1 SV=3	TRUE	3.93662	0.01701	6976.95	2620	7744.69	2982.28	1584.61	1078.82	4356.95	2.66296	0.425364
56	56	sp|Q99832|TCPH_HUMAN	Q99832	N/A	N/A	T-complex protein 1 subunit eta OS=Homo sapiens GN=CCT7 PE=1 SV=2	TRUE	2.27728	0.08504	197996	79770.1	217308	95891.1	74533.3	50303.2	118226	2.48208	0.394816
425	425	sp|P52597|HNRPF_HUMAN	P52597	N/A	N/A	Heterogeneous nuclear ribonucleoprotein F OS=Homo sapiens GN=HNRNPF PE=1 SV=3	TRUE	2.16399	0.09646	55582.2	22705	54028	7804.48	4419.8	25941	32877.2	2.44802	0.388814
55	55	sp|Q06830|PRDX1_HUMAN	Q06830	N/A	N/A	Peroxiredoxin-1 OS=Homo sapiens GN=PRDX1 PE=1 SV=1	TRUE	4.91621	0.00795	799705	337260	764759	315773	155739	47856.1	462445	2.37118	0.374965
208	208	sp|P22234|PUR6_HUMAN	P22234	N/A	N/A	Multifunctional protein ADE2 OS=Homo sapiens GN=PAICS PE=1 SV=3	TRUE	2.43241	0.07179	225329	96548.7	255588	138363	53721.5	74317.7	128781	2.33384	0.368072
363	363	sp|Q53EU6|GPAT3_HUMAN	Q53EU6	N/A	N/A	Glycerol-3-phosphate acyltransferase 3 OS=Homo sapiens GN=GPAT3 PE=1 SV=2	TRUE	1.14244	0.31701	26079.7	11569.4	28769.8	3801.64	16850.7	14142.5	14510.3	2.25419	0.352991
235	235	sp|O43169|CYB5B_HUMAN	O43169	N/A	N/A	Cytochrome b5 type B OS=Homo sapiens GN=CYB5B PE=1 SV=2	TRUE	1.60685	0.18336	54637	24976.7	55789.6	21812.4	24894.1	20061.1	29660.3	2.18752	0.339952
177	177	sp|P61513|RL37A_HUMAN	P61513	N/A	N/A	60S ribosomal protein L37a OS=Homo sapiens GN=RPL37A PE=1 SV=2	TRUE	2.27901	0.08488	88521	40909.5	91339.5	36821.9	19672.9	30369.6	47611.5	2.16382	0.335222
207	207	sp|P25398|RS12_HUMAN	P25398	N/A	N/A	40S ribosomal protein S12 OS=Homo sapiens GN=RPS12 PE=1 SV=3	TRUE	3.00456	0.03976	45130.6	21042.6	47049.1	22867.7	8931.84	10632.3	24088	2.14472	0.331371
144	144	sp|P29692|EF1D_HUMAN	P29692	N/A	N/A	Elongation factor 1-delta OS=Homo sapiens GN=EEF1D PE=1 SV=5	TRUE	5.35266	0.00588	221719	103518	219776	118958	10122.1	36884.5	118201	2.14184	0.330786
27	27	sp|P39023|RL3_HUMAN	P39023	N/A	N/A	60S ribosomal protein L3 OS=Homo sapiens GN=RPL3 PE=1 SV=2	TRUE	4.71301	0.00922	224122	106716	213274	119957	33794.3	26825.4	117405	2.10016	0.322253
295	295	sp|Q3MHD2|LSM12_HUMAN	Q3MHD2	N/A	N/A	Protein LSM12 homolog OS=Homo sapiens GN=LSM12 PE=1 SV=2	TRUE	3.33101	0.02908	21608.7	10590.4	21618.2	8425	1493.53	5531.19	11018.3	2.04041	0.309717
201	201	sp|P51149|RAB7A_HUMAN	P51149	N/A	N/A	Ras-related protein Rab-7a OS=Homo sapiens GN=RAB7A PE=1 SV=1	TRUE	2.29163	0.08371	91033.7	45539.5	86272.8	54327.3	16501.9	30166.7	45494.2	1.99901	0.300814
254	254	sp|Q12907|LMAN2_HUMAN	Q12907	N/A	N/A	Vesicular integral-membrane protein VIP36 OS=Homo sapiens GN=LMAN2 PE=1 SV=1	TRUE	1.61141	0.18238	52927.8	27298.7	41545.9	27100.9	25553.7	10290	25629	1.93884	0.287541
191	191	sp|P24534|EF1B_HUMAN	P24534	N/A	N/A	Elongation factor 1-beta OS=Homo sapiens GN=EEF1B2 PE=1 SV=3	TRUE	2.27078	0.08565	180283	107666	195137	100749	53466.4	14468.8	72617.6	1.67447	0.223878
417	417	sp|Q12797|ASPH_HUMAN	Q12797	N/A	N/A	Aspartyl/asparaginyl beta-hydroxylase OS=Homo sapiens GN=ASPH PE=1 SV=3	TRUE	2.01175	0.11457	28701	17177.4	28977.5	20290.1	3130.62	9414.52	11523.5	1.67085	0.222938
264	264	sp|P27816|MAP4_HUMAN	P27816	N/A	N/A	Microtubule-associated protein 4 OS=Homo sapiens GN=MAP4 PE=1 SV=3	TRUE	2.05949	0.10852	14985	8983.14	15623.6	9534.36	4724.42	1777.09	6001.82	1.66812	0.222227
9	9	sp|P68104|EF1A1_HUMAN	P68104	N/A	N/A	Elongation factor 1-alpha 1 OS=Homo sapiens GN=EEF1A1 PE=1 SV=1	TRUE	4.32946	0.01235	975862	598139	1.00856e+06	609877	136039	65790.7	377723	1.6315	0.212586
147	147	sp|P48643|TCPE_HUMAN	P48643	N/A	N/A	T-complex protein 1 subunit epsilon OS=Homo sapiens GN=CCT5 PE=1 SV=1	TRUE	1.23196	0.28543	147263	91395.2	132986	109009	61896	48357.2	55868.1	1.61128	0.207171
378	378	sp|Q96B49|TOM6_HUMAN	Q96B49	N/A	N/A	Mitochondrial import receptor subunit TOM6 homolog OS=Homo sapiens GN=TOMM6 PE=1 SV=1	TRUE	2.0082	0.11504	77032.2	50215.9	87246.1	53046.2	21003.5	9684.63	26816.3	1.53402	0.185831
347	347	sp|Q14764|MVP_HUMAN	Q14764	N/A	N/A	Major vault protein OS=Homo sapiens GN=MVP PE=1 SV=4	TRUE	0.6924	0.52678	13857.5	9204.89	12678.9	3683.3	2191.45	11430.5	4652.65	1.50545	0.177668
413	413	sp|P52209|6PGD_HUMAN	P52209	N/A	N/A	6-phosphogluconate dehydrogenase, decarboxylating OS=Homo sapiens GN=PGD PE=1 SV=3	TRUE	0.745937	0.49716	6483.54	4374.71	7455.17	2596.7	3716.21	3188.59	2108.83	1.48205	0.170863
37	37	sp|P08727|K1C19_HUMAN	P08727	N/A	N/A	Keratin, type I cytoskeletal 19 OS=Homo sapiens GN=KRT19 PE=1 SV=4	TRUE	4.75503	0.00894	289597	198670	304045	206638	29502.9	15051.9	90927	1.45768	0.163662
342	342	sp|O43390|HNRPR_HUMAN	O43390	N/A	N/A	Heterogeneous nuclear ribonucleoprotein R OS=Homo sapiens GN=HNRNPR PE=1 SV=1	TRUE	1.52504	0.20194	4241.35	2928.07	4017.88	2822.88	1378.43	569.761	1313.28	1.44851	0.160923
265	265	sp|P63261|ACTG_HUMAN	P63261	N/A	N/A	Actin, cytoplasmic 2 OS=Homo sapiens GN=ACTG1 PE=1 SV=1	TRUE	2.67279	0.05564	514169	364803	504653	346339	91257.2	32266.6	149366	1.40944	0.149047
321	321	sp|O15371|EIF3D_HUMAN	O15371	N/A	N/A	Eukaryotic translation initiation factor 3 subunit D OS=Homo sapiens GN=EIF3D PE=1 SV=1	TRUE	0.423097	0.69398	13954.7	10040.3	12419.3	6368.99	11436	11224.8	3914.34	1.38986	0.142972
346	346	sp|P62333|PRS10_HUMAN	P62333	N/A	N/A	26S protease regulatory subunit 10B OS=Homo sapiens GN=PSMC6 PE=1 SV=1	TRUE	1.04694	0.35422	58947.6	42594.1	61184.9	42856.5	7286.37	26055.6	16353.5	1.38394	0.141117
374	374	sp|Q9NS69|TOM22_HUMAN	Q9NS69	N/A	N/A	Mitochondrial import receptor subunit TOM22 homolog OS=Homo sapiens GN=TOMM22 PE=1 SV=3	TRUE	4.0678	0.01525	295805	217775	306488	221652	30939.5	12109.5	78030	1.35831	0.132998
94	94	sp|Q02543|RL18A_HUMAN	Q02543	N/A	N/A	60S ribosomal protein L18a OS=Homo sapiens GN=RPL18A PE=1 SV=2	TRUE	2.68421	0.05499	175465	132325	166257	133065	27485.1	4413.42	43140.1	1.32602	0.122549
300	300	sp|P23246|SFPQ_HUMAN	P23246	N/A	N/A	Splicing factor, proline- and glutamine-rich OS=Homo sapiens GN=SFPQ PE=1 SV=2	TRUE	1.31461	0.25895	43692.6	34334.5	41044.8	29826.1	7578.96	9725.28	9358.15	1.27256	0.104678
366	366	sp|P02768|ALBU_HUMAN	P02768	N/A	N/A	Serum albumin OS=Homo sapiens GN=ALB PE=1 SV=2	TRUE	1.82115	0.14269	57463.6	45523.7	57213.4	45151	10546.8	4209.44	11939.9	1.26228	0.101155
385	385	sp|P05386|RLA1_HUMAN	P05386	N/A	N/A	60S acidic ribosomal protein P1 OS=Homo sapiens GN=RPLP1 PE=1 SV=1	TRUE	2.80277	0.04867	2.36438e+06	1.94875e+06	2.4314e+06	1.96736e+06	174876	188130	415638	1.21328	0.0839627
160	160	sp|P16422|EPCAM_HUMAN	P16422	N/A	N/A	Epithelial cell adhesion molecule OS=Homo sapiens GN=EPCAM PE=1 SV=2	TRUE	0.490454	0.6495	21293.3	18328.5	20988.4	16077.8	1215.46	10399.8	2964.88	1.16176	0.0651179
141	141	sp|P07900|HS90A_HUMAN	P07900	N/A	N/A	Heat shock protein HSP 90-alpha OS=Homo sapiens GN=HSP90AA1 PE=1 SV=5	TRUE	0.633219	0.56099	78276.9	67561.4	69917.1	56390.9	21661.8	19744.9	10715.5	1.1586	0.0639351
46	46	sp|P14618|KPYM_HUMAN	P14618	N/A	N/A	Pyruvate kinase PKM OS=Homo sapiens GN=PKM PE=1 SV=4	TRUE	3.70663	0.02071	586568	509768	605463	502946	33588.5	12638.5	76800.4	1.15066	0.0609461
129	129	sp|P08195|4F2_HUMAN	P08195	N/A	N/A	4F2 cell-surface antigen heavy chain OS=Homo sapiens GN=SLC3A2 PE=1 SV=3	TRUE	1.54507	0.19722	594768	519610	614537	541068	63879.3	54937.9	75158.4	1.14464	0.0586704
125	125	sp|O96008|TOM40_HUMAN	O96008	N/A	N/A	Mitochondrial import receptor subunit TOM40 homolog OS=Homo sapiens GN=TOMM40 PE=1 SV=1	TRUE	0.91917	0.41002	236550	207144	234659	195557	51171	21262.2	29406.5	1.14196	0.0576516
68	68	sp|P21333|FLNA_HUMAN	P21333	N/A	N/A	Filamin-A OS=Homo sapiens GN=FLNA PE=1 SV=4	TRUE	1.44021	0.22323	187071	164180	176248	162610	27124.3	4706.26	22891	1.13943	0.0566865
392	392	sp|P09132|SRP19_HUMAN	P09132	N/A	N/A	Signal recognition particle 19 kDa protein OS=Homo sapiens GN=SRP19 PE=1 SV=3	TRUE	0.157825	0.88224	12744	11311.5	17562.9	4474.38	9727.56	12349.7	1432.48	1.12664	0.0517847
74	74	sp|P12956|XRCC6_HUMAN	P12956	N/A	N/A	X-ray repair cross-complementing protein 6 OS=Homo sapiens GN=XRCC6 PE=1 SV=2	TRUE	0.598755	0.58159	235003	212991	225800	217178	49172.4	40452.2	22011.4	1.10334	0.042711
79	79	sp|P50914|RL14_HUMAN	P50914	N/A	N/A	60S ribosomal protein L14 OS=Homo sapiens GN=RPL14 PE=1 SV=4	TRUE	0.606531	0.5769	192446	174432	202392	177491	50145.2	11478.7	18014.1	1.10327	0.042683
52	52	sp|P27635|RL10_HUMAN	P27635	N/A	N/A	60S ribosomal protein L10 OS=Homo sapiens GN=RPL10 PE=1 SV=4	TRUE	0.50263	0.64164	134676	122868	128213	130006	32600.1	24353.8	11808.7	1.09611	0.0398538
38	38	sp|P50991|TCPD_HUMAN	P50991	N/A	N/A	T-complex protein 1 subunit delta OS=Homo sapiens GN=CCT4 PE=1 SV=4	TRUE	0.402528	0.70788	306256	294577	289622	308340	40284.4	30045	11679.2	1.03965	0.016886
345	345	sp|Q08945|SSRP1_HUMAN	Q08945	N/A	N/A	FACT complex subunit SSRP1 OS=Homo sapiens GN=SSRP1 PE=1 SV=1	TRUE	0.0627972	0.95294	29631	29016.9	26631.5	24535.3	11870	12083	614.103	1.02116	0.00909536
150	150	sp|Q9UQ80|PA2G4_HUMAN	Q9UQ80	N/A	N/A	Proliferation-associated protein 2G4 OS=Homo sapiens GN=PA2G4 PE=1 SV=3	TRUE	0.0681497	0.94894	186124	184854	170240	182325	31904	4893.36	1269.98	1.00687	0.00297349
241	241	sp|P00390|GSHR_HUMAN	P00390	N/A	N/A	Glutathione reductase, mitochondrial OS=Homo sapiens GN=GSR PE=1 SV=2	TRUE	0.0123091	0.99077	156890	156565	159386	162751	16045.7	42945.3	325.805	1.00208	0.00090281
13	13	sp|P00330|ADH1_YEAST	P00330	N/A	N/A	Alcohol dehydrogenase 1 OS=Saccharomyces cerevisiae (strain ATCC 204508 / S288c) GN=ADH1 PE=1 SV=5	TRUE	1.29048e-08	1	7.20777e+06	7.20777e+06	7.20777e+06	7.20777e+06	0	0.125	9.31323e-10	1	9.64327e-17
368	368	sp|Q15836|VAMP3_HUMAN	Q15836	N/A	N/A	Vesicle-associated membrane protein 3 OS=Homo sapiens GN=VAMP3 PE=1 SV=3	TRUE	-0.00361353	0.99729	54210.1	54333.7	53574.1	68507.9	47270	35744.2	-123.639	0.997724	-0.000989381
331	331	sp|P61163|ACTZ_HUMAN	P61163	N/A	N/A	Alpha-centractin OS=Homo sapiens GN=ACTR1A PE=1 SV=1	TRUE	-0.0141118	0.98942	25883	26082.9	18474.6	26293	24520.4	736.555	-199.869	0.992337	-0.00334075
233	233	sp|P62750|RL23A_HUMAN	P62750	N/A	N/A	60S ribosomal protein L23a OS=Homo sapiens GN=RPL23A PE=1 SV=1	TRUE	-0.0546009	0.95907	54670.2	56042.6	66421.9	57136.9	22192.7	37452.4	-1372.35	0.975512	-0.0107673
146	146	sp|P17987|TCPA_HUMAN	P17987	N/A	N/A	T-complex protein 1 subunit alpha OS=Homo sapiens GN=TCP1 PE=1 SV=1	TRUE	-0.118582	0.91132	143296	148131	163303	164804	49443	50438.2	-4835.59	0.967356	-0.0144137
404	404	sp|Q9BVC6|TM109_HUMAN	Q9BVC6	N/A	N/A	Transmembrane protein 109 OS=Homo sapiens GN=TMEM109 PE=1 SV=1	TRUE	-0.186185	0.86136	7317.48	7720.19	6571.49	6113.07	2349.02	2918.45	-402.71	0.947837	-0.0232665
77	77	sp|P62829|RL23_HUMAN	P62829	N/A	N/A	60S ribosomal protein L23 OS=Homo sapiens GN=RPL23 PE=1 SV=1	TRUE	-1.26321	0.27513	463637	494746	472265	497989	41441.8	10100.9	-31109	0.937121	-0.0282042
22	22	sp|P06748|NPM_HUMAN	P06748	N/A	N/A	Nucleophosmin OS=Homo sapiens GN=NPM1 PE=1 SV=2	TRUE	-0.534552	0.62129	2.59554e+06	2.7782e+06	2.87959e+06	2.90442e+06	539473	243431	-182660	0.934252	-0.0295358
67	67	sp|P78371|TCPB_HUMAN	P78371	N/A	N/A	T-complex protein 1 subunit beta OS=Homo sapiens GN=CCT2 PE=1 SV=4	TRUE	-0.446506	0.67834	214488	230519	231009	226383	51070.4	35482.7	-16031.2	0.930456	-0.031304
220	220	sp|P62906|RL10A_HUMAN	P62906	N/A	N/A	60S ribosomal protein L10a OS=Homo sapiens GN=RPL10A PE=1 SV=2	TRUE	-0.991166	0.37771	590325	637753	546120	628893	81305	16076.6	-47427.6	0.925633	-0.0335611
148	148	sp|Q9NZM1|MYOF_HUMAN	Q9NZM1	N/A	N/A	Myoferlin OS=Homo sapiens GN=MYOF PE=1 SV=1	TRUE	-0.792071	0.47264	317041	343579	332368	328888	43380.1	38546.9	-26538.1	0.92276	-0.0349114
204	204	sp|Q01650|LAT1_HUMAN	Q01650	N/A	N/A	Large neutral amino acids transporter small subunit 1 OS=Homo sapiens GN=SLC7A5 PE=1 SV=2	TRUE	-0.471299	0.66198	203392	220736	225436	233092	57801.9	26867.3	-17344.2	0.921426	-0.0355398
289	289	sp|P67809|YBOX1_HUMAN	P67809	N/A	N/A	Nuclease-sensitive element-binding protein 1 OS=Homo sapiens GN=YBX1 PE=1 SV=3	TRUE	-0.669992	0.53956	42722.3	47430.6	36904.5	49103.1	10741	5726.07	-4708.38	0.900731	-0.0454047
145	145	sp|P32969|RL9_HUMAN	P32969	N/A	N/A	60S ribosomal protein L9 OS=Homo sapiens GN=RPL9 PE=1 SV=1	TRUE	-1.9004	0.13018	323599	363927	331943	373736	27223.7	24694.3	-40327.6	0.889188	-0.0510066
72	72	sp|Q13263|TIF1B_HUMAN	Q13263	N/A	N/A	Transcription intermediary factor 1-beta OS=Homo sapiens GN=TRIM28 PE=1 SV=5	TRUE	-1.36447	0.24414	221039	250524	204199	248478	37028	5462.14	-29485.5	0.882305	-0.0543813
401	401	sp|O15260|SURF4_HUMAN	O15260	N/A	N/A	Surfeit locus protein 4 OS=Homo sapiens GN=SURF4 PE=1 SV=3	TRUE	-0.161154	0.87978	116445	132310	88364.1	89956.5	79567.5	150814	-15865.3	0.88009	-0.0554729
4	4	sp|P11021|GRP78_HUMAN	P11021	N/A	N/A	78 kDa glucose-regulated protein OS=Homo sapiens GN=HSPA5 PE=1 SV=2	TRUE	-5.85747	0.00424	2.17893e+06	2.49897e+06	2.15559e+06	2.50813e+06	92582.4	19610.8	-320043	0.87193	-0.0595183
82	82	sp|P84098|RL19_HUMAN	P84098	N/A	N/A	60S ribosomal protein L19 OS=Homo sapiens GN=RPL19 PE=1 SV=1	TRUE	-1.61686	0.18122	346517	398268	333831	402987	32891.7	44626.4	-51751	0.87006	-0.0604509
193	193	sp|P62826|RAN_HUMAN	P62826	N/A	N/A	GTP-binding nuclear protein Ran OS=Homo sapiens GN=RAN PE=1 SV=3	TRUE	-0.219235	0.8372	87170.8	100451	97059.7	133272	67496.7	80330.7	-13280.7	0.86779	-0.0615853
25	25	sp|P15311|EZRI_HUMAN	P15311	N/A	N/A	Ezrin OS=Homo sapiens GN=EZR PE=1 SV=4	TRUE	-2.56792	0.06212	919332	1.06245e+06	926028	1.09265e+06	78811.8	55739.4	-143116	0.865296	-0.0628351
358	358	sp|P52815|RM12_HUMAN	P52815	N/A	N/A	39S ribosomal protein L12, mitochondrial OS=Homo sapiens GN=MRPL12 PE=1 SV=2	TRUE	-1.22232	0.28869	48867.8	56569.3	50957.4	56602.7	10154.7	3997.48	-7701.49	0.863857	-0.063558
376	376	sp|Q96S97|MYADM_HUMAN	Q96S97	N/A	N/A	Myeloid-associated differentiation marker OS=Homo sapiens GN=MYADM PE=1 SV=2	TRUE	-0.392591	0.71464	41074.6	49031.4	55434.2	51845.5	33850.3	9297.75	-7956.77	0.837721	-0.0769006
350	350	sp|Q96A33|CCD47_HUMAN	Q96A33	N/A	N/A	Coiled-coil domain-containing protein 47 OS=Homo sapiens GN=CCDC47 PE=1 SV=1	TRUE	-0.288749	0.78712	4621.3	5543.15	2223.39	4453.88	4624.55	3031.55	-921.841	0.833697	-0.0789917
284	284	sp|P61353|RL27_HUMAN	P61353	N/A	N/A	60S ribosomal protein L27 OS=Homo sapiens GN=RPL27 PE=1 SV=2	TRUE	-0.748031	0.49602	57093	68838.4	51684.4	78345	20739.4	17593	-11745.4	0.829377	-0.081248
400	400	sp|Q13200|PSMD2_HUMAN	Q13200	N/A	N/A	26S proteasome non-ATPase regulatory subunit 2 OS=Homo sapiens GN=PSMD2 PE=1 SV=3	TRUE	-1.53877	0.19869	31885	38746.9	30411.3	39220.8	4089.87	6552.12	-6861.93	0.822904	-0.0846509
104	104	sp|P13995|MTDC_HUMAN	P13995	N/A	N/A	Bifunctional methylenetetrahydrofolate dehydrogenase/cyclohydrolase, mitochondrial OS=Homo sapiens GN=MTHFD2 PE=1 SV=2	TRUE	-1.59178	0.18665	261926	321983	277874	304505	53344.9	37747.8	-60057.5	0.813476	-0.0896551
256	256	sp|O14944|EREG_HUMAN	O14944	N/A	N/A	Proepiregulin OS=Homo sapiens GN=EREG PE=1 SV=1	TRUE	-0.340466	0.75064	25643	31565.2	35372.8	42795.5	19590.4	22888.9	-5922.16	0.812383	-0.090239
260	260	sp|O43707|ACTN4_HUMAN	O43707	N/A	N/A	Alpha-actinin-4 OS=Homo sapiens GN=ACTN4 PE=1 SV=2	TRUE	-0.541996	0.6166	7109.34	9002.08	6152.54	9867.43	5838.79	1579.22	-1892.74	0.789745	-0.102513
39	39	sp|P62424|RL7A_HUMAN	P62424	N/A	N/A	60S ribosomal protein L7a OS=Homo sapiens GN=RPL7A PE=1 SV=2	TRUE	-2.04266	0.11061	340546	434487	343992	445826	51739.8	60564.5	-93940.6	0.78379	-0.105801
20	20	sp|P08238|HS90B_HUMAN	P08238	N/A	N/A	Heat shock protein HSP 90-beta OS=Homo sapiens GN=HSP90AB1 PE=1 SV=4	TRUE	-1.52665	0.20155	583466	745298	533341	710862	117300	141251	-161832	0.782862	-0.106315
203	203	sp|P60468|SC61B_HUMAN	P60468	N/A	N/A	Protein transport protein Sec61 subunit beta OS=Homo sapiens GN=SEC61B PE=1 SV=2	TRUE	-3.60533	0.02265	61241.5	79310.4	62622.8	77718.2	4675.38	7313.9	-18068.9	0.772174	-0.112285
195	195	sp|P29317|EPHA2_HUMAN	P29317	N/A	N/A	Ephrin type-A receptor 2 OS=Homo sapiens GN=EPHA2 PE=1 SV=2	TRUE	-0.74563	0.49732	81167.4	107703	86059.4	117946	57659.3	21796.3	-26536	0.753619	-0.122848
174	174	sp|P06733|ENOA_HUMAN	P06733	N/A	N/A	Alpha-enolase OS=Homo sapiens GN=ENO1 PE=1 SV=2	TRUE	-0.972198	0.386	85181.8	113986	63189.3	116626	50339.6	9970.13	-28804.4	0.747299	-0.126506
17	17	sp|P05787|K2C8_HUMAN	P05787	N/A	N/A	Keratin, type II cytoskeletal 8 OS=Homo sapiens GN=KRT8 PE=1 SV=7	TRUE	-1.91156	0.12851	649883	870932	577459	862035	197813	31403.5	-221049	0.746193	-0.127149
319	319	sp|P49755|TMEDA_HUMAN	P49755	N/A	N/A	Transmembrane emp24 domain-containing protein 10 OS=Homo sapiens GN=TMED10 PE=1 SV=2	TRUE	-1.90412	0.12962	131326	176988	126506	163147	9340.83	40472.2	-45662.5	0.742003	-0.129594
42	42	sp|P46777|RL5_HUMAN	P46777	N/A	N/A	60S ribosomal protein L5 OS=Homo sapiens GN=RPL5 PE=1 SV=3	TRUE	-6.91177	0.0023	469957	636313	473196	632234	38868.1	15071.3	-166356	0.738563	-0.131612
88	88	sp|P46779|RL28_HUMAN	P46779	N/A	N/A	60S ribosomal protein L28 OS=Homo sapiens GN=RPL28 PE=1 SV=3	TRUE	-3.0391	0.03844	629028	852473	641953	835873	122683	34148	-223446	0.737885	-0.132011
76	76	sp|Q07020|RL18_HUMAN	Q07020	N/A	N/A	60S ribosomal protein L18 OS=Homo sapiens GN=RPL18 PE=1 SV=2	TRUE	-4.08831	0.015	328578	452480	338342	466915	28953.9	43784.8	-123902	0.726171	-0.138961
45	45	sp|P27824|CALX_HUMAN	P27824	N/A	N/A	Calnexin OS=Homo sapiens GN=CANX PE=1 SV=2	TRUE	-2.01571	0.11405	482829	667032	478345	755843	23633.7	156507	-184203	0.723846	-0.140354
71	71	sp|P50990|TCPQ_HUMAN	P50990	N/A	N/A	T-complex protein 1 subunit theta OS=Homo sapiens GN=CCT8 PE=1 SV=4	TRUE	-3.52576	0.02432	266003	368218	256106	373644	39295.8	31261.6	-102215	0.722405	-0.141219
98	98	sp|P62241|RS8_HUMAN	P62241	N/A	N/A	40S ribosomal protein S8 OS=Homo sapiens GN=RPS8 PE=1 SV=2	TRUE	-2.91413	0.0435	289641	411716	276509	432128	28621.8	66672.5	-122074	0.703499	-0.152737
266	266	sp|P21964|COMT_HUMAN	P21964	N/A	N/A	Catechol O-methyltransferase OS=Homo sapiens GN=COMT PE=1 SV=2	TRUE	-0.506187	0.63935	9521.22	13682.9	10484.2	7301.36	2679.74	13985.8	-4161.67	0.695849	-0.157485
91	91	sp|P21796|VDAC1_HUMAN	P21796	N/A	N/A	Voltage-dependent anion-selective channel protein 1 OS=Homo sapiens GN=VDAC1 PE=1 SV=2	TRUE	-8.62515	0.00099	218261	313909	223776	310499	18262	5951.8	-95648	0.695301	-0.157827
95	95	sp|P46776|RL27A_HUMAN	P46776	N/A	N/A	60S ribosomal protein L27a OS=Homo sapiens GN=RPL27A PE=1 SV=2	TRUE	-5.29273	0.00612	363603	525331	367094	525294	14206.6	50983.3	-161728	0.692141	-0.159805
415	415	sp|Q12904|AIMP1_HUMAN	Q12904	N/A	N/A	Aminoacyl tRNA synthase complex-interacting multifunctional protein 1 OS=Homo sapiens GN=AIMP1 PE=1 SV=2	TRUE	-1.3687	0.24292	52556.7	76387	44483.8	73391.9	23022.3	19478.1	-23830.3	0.688032	-0.162392
171	171	sp|Q9BVK6|TMED9_HUMAN	Q9BVK6	N/A	N/A	Transmembrane emp24 domain-containing protein 9 OS=Homo sapiens GN=TMED9 PE=1 SV=2	TRUE	-1.66184	0.17188	145892	212759	160632	231598	32706.9	61541.3	-66867.8	0.685712	-0.163858
239	239	sp|P17096|HMGA1_HUMAN	P17096	N/A	N/A	High mobility group protein HMG-I/HMG-Y OS=Homo sapiens GN=HMGA1 PE=1 SV=3	TRUE	-0.949756	0.39602	23369.2	34565	32750.4	34031.5	19358.3	6491.1	-11195.8	0.676094	-0.169993
277	277	sp|Q9NSE4|SYIM_HUMAN	Q9NSE4	N/A	N/A	Isoleucine--tRNA ligase, mitochondrial OS=Homo sapiens GN=IARS2 PE=1 SV=2	TRUE	-0.683463	0.53185	8514.07	12696.6	5912.75	14169.6	6202.88	8594.94	-4182.52	0.670579	-0.17355
153	153	sp|Q9P258|RCC2_HUMAN	Q9P258	N/A	N/A	Protein RCC2 OS=Homo sapiens GN=RCC2 PE=1 SV=2	TRUE	-5.27334	0.0062	168157	251626	160399	243807	22939.9	15012.9	-83469.1	0.668282	-0.17504
108	108	sp|Q15149|PLEC_HUMAN	Q15149	N/A	N/A	Plectin OS=Homo sapiens GN=PLEC PE=1 SV=3	TRUE	-2.67913	0.05528	145677	218342	142050	216917	38850.7	26411.6	-72665.6	0.667194	-0.175748
117	117	sp|Q9UJZ1|STML2_HUMAN	Q9UJZ1	N/A	N/A	Stomatin-like protein 2, mitochondrial OS=Homo sapiens GN=STOML2 PE=1 SV=1	TRUE	-6.38559	0.00309	191403	287704	180731	292406	24594.7	8798.69	-96301.5	0.665276	-0.176998
12	12	sp|P04406|G3P_HUMAN	P04406	N/A	N/A	Glyceraldehyde-3-phosphate dehydrogenase OS=Homo sapiens GN=GAPDH PE=1 SV=3	TRUE	-2.01829	0.11372	926085	1.39658e+06	800375	1.40936e+06	274436	296167	-470497	0.663108	-0.178416
143	143	sp|P18621|RL17_HUMAN	P18621	N/A	N/A	60S ribosomal protein L17 OS=Homo sapiens GN=RPL17 PE=1 SV=3	TRUE	-5.02876	0.00734	218141	331900	236285	330766	31494	23309.7	-113759	0.657249	-0.18227
75	75	sp|P05783|K1C18_HUMAN	P05783	N/A	N/A	Keratin, type I cytoskeletal 18 OS=Homo sapiens GN=KRT18 PE=1 SV=2	TRUE	-2.9105	0.04366	291810	445540	252305	463878	79084	45992.5	-153730	0.654957	-0.183787
230	230	sp|P11940|PABP1_HUMAN	P11940	N/A	N/A	Polyadenylate-binding protein 1 OS=Homo sapiens GN=PABPC1 PE=1 SV=2	TRUE	-0.595703	0.58344	97484	148989	75164.9	157349	51614.3	140578	-51504.9	0.654304	-0.184221
60	60	sp|Q02878|RL6_HUMAN	Q02878	N/A	N/A	60S ribosomal protein L6 OS=Homo sapiens GN=RPL6 PE=1 SV=3	TRUE	-8.2898	0.00116	672502	1.03503e+06	660801	1.04806e+06	54633.1	52465.8	-362528	0.649741	-0.187259
34	34	sp|P07355|ANXA2_HUMAN	P07355	N/A	N/A	Annexin A2 OS=Homo sapiens GN=ANXA2 PE=1 SV=2	TRUE	-1.47372	0.21456	78372	121372	80779.5	115693	46490.8	19817	-43000.4	0.645715	-0.189959
163	163	sp|P26006|ITA3_HUMAN	P26006	N/A	N/A	Integrin alpha-3 OS=Homo sapiens GN=ITGA3 PE=1 SV=5	TRUE	-1.91074	0.12864	45208	70016.2	44579.9	77710.3	6024.19	21666.3	-24808.2	0.645679	-0.189983
379	379	sp|Q15388|TOM20_HUMAN	Q15388	N/A	N/A	Mitochondrial import receptor subunit TOM20 homolog OS=Homo sapiens GN=TOMM20 PE=1 SV=1	TRUE	-1.98239	0.11848	86628.4	135747	79871.3	131709	40798.9	13312.8	-49118.8	0.63816	-0.195071
355	355	sp|Q9Y230|RUVB2_HUMAN	Q9Y230	N/A	N/A	RuvB-like 2 OS=Homo sapiens GN=RUVBL2 PE=1 SV=3	TRUE	-3.726	0.02037	59834.4	95206	62704.5	97047.7	14392.1	7951.68	-35371.6	0.628473	-0.201713
107	107	sp|P62913|RL11_HUMAN	P62913	N/A	N/A	60S ribosomal protein L11 OS=Homo sapiens GN=RPL11 PE=1 SV=2	TRUE	-5.10482	0.00696	399436	640526	392629	645087	81412.8	7963.51	-241091	0.623606	-0.20509
232	232	sp|P26641|EF1G_HUMAN	P26641	N/A	N/A	Elongation factor 1-gamma OS=Homo sapiens GN=EEF1G PE=1 SV=3	TRUE	-5.93666	0.00404	156550	251895	157578	238726	11326.9	25406.8	-95344.7	0.62149	-0.206566
427	427	sp|Q9BW60|ELOV1_HUMAN	Q9BW60	N/A	N/A	Elongation of very long chain fatty acids protein 1 OS=Homo sapiens GN=ELOVL1 PE=1 SV=1	TRUE	-0.938024	0.40134	9797.07	16059.4	11338.2	15548.8	4826.67	10507.8	-6262.31	0.610053	-0.214633
2	2	sp|P13639|EF2_HUMAN	P13639	N/A	N/A	Elongation factor 2 OS=Homo sapiens GN=EEF2 PE=1 SV=4	TRUE	-1.98987	0.11747	1.2403e+06	2.04056e+06	1.14814e+06	2.4043e+06	224689	659337	-800256	0.607824	-0.216222
382	382	sp|Q04941|PLP2_HUMAN	Q04941	N/A	N/A	Proteolipid protein 2 OS=Homo sapiens GN=PLP2 PE=1 SV=1	TRUE	-3.16011	0.03418	155913	256599	149511	267390	37023.1	40924.4	-100687	0.607611	-0.216374
35	35	sp|Q12931|TRAP1_HUMAN	Q12931	N/A	N/A	Heat shock protein 75 kDa, mitochondrial OS=Homo sapiens GN=TRAP1 PE=1 SV=3	TRUE	-4.24966	0.01316	519465	857582	547170	816016	52933.4	127236	-338117	0.605732	-0.21772
419	419	sp|O43491|E41L2_HUMAN	O43491	N/A	N/A	Band 4.1-like protein 2 OS=Homo sapiens GN=EPB41L2 PE=1 SV=1	TRUE	-0.746365	0.49692	7784.92	12857.4	4892.81	18879.7	5087.32	10615.5	-5072.51	0.60548	-0.2179
348	348	sp|P02545|LMNA_HUMAN	P02545	N/A	N/A	Prelamin-A/C OS=Homo sapiens GN=LMNA PE=1 SV=1	TRUE	-0.64211	0.55575	8394.58	13872.9	3515.38	17969.6	10322.4	10574.7	-5478.35	0.605105	-0.218169
101	101	sp|P05388|RLA0_HUMAN	P05388	N/A	N/A	60S acidic ribosomal protein P0 OS=Homo sapiens GN=RPLP0 PE=1 SV=1	TRUE	-1.49566	0.20907	59804.3	98925.8	52302.4	99968.5	45216	2837.08	-39121.6	0.604536	-0.218578
1	1	sp|P10809|CH60_HUMAN	P10809	N/A	N/A	60 kDa heat shock protein, mitochondrial OS=Homo sapiens GN=HSPD1 PE=1 SV=2	TRUE	-7.57032	0.00163	3.94361e+06	6.5254e+06	4.11998e+06	6.70278e+06	338166	484328	-2.5818e+06	0.604347	-0.218714
28	28	sp|P04075|ALDOA_HUMAN	P04075	N/A	N/A	Fructose-bisphosphate aldolase A OS=Homo sapiens GN=ALDOA PE=1 SV=2	TRUE	-10.7814	0.00042	514127	859027	533736	869182	36857.4	41372	-344900	0.598499	-0.222936
169	169	sp|P00367|DHE3_HUMAN	P00367	N/A	N/A	Glutamate dehydrogenase 1, mitochondrial OS=Homo sapiens GN=GLUD1 PE=1 SV=2	TRUE	-4.30101	0.01264	131439	220913	137218	211492	25675.9	25279.7	-89474.4	0.594979	-0.225498
92	92	sp|P35222|CTNB1_HUMAN	P35222	N/A	N/A	Catenin beta-1 OS=Homo sapiens GN=CTNNB1 PE=1 SV=1	TRUE	-3.9349	0.01703	132928	224969	129549	214579	9876.03	39292.2	-92041.2	0.590872	-0.228507
87	87	sp|P83731|RL24_HUMAN	P83731	N/A	N/A	60S ribosomal protein L24 OS=Homo sapiens GN=RPL24 PE=1 SV=1	TRUE	-6.08574	0.00369	640283	1.09645e+06	625375	1.11597e+06	57761.5	116271	-456165	0.583961	-0.233616
202	202	sp|P68371|TBB4B_HUMAN	P68371	N/A	N/A	Tubulin beta-4B chain OS=Homo sapiens GN=TUBB4B PE=1 SV=1	TRUE	-4.23939	0.01327	262525	451521	227251	454463	63833.7	43446.6	-188995	0.581425	-0.235506
247	247	sp|Q01844|EWS_HUMAN	Q01844	N/A	N/A	RNA-binding protein EWS OS=Homo sapiens GN=EWSR1 PE=1 SV=1	TRUE	-3.87073	0.01798	157752	271796	162297	297935	19126.4	47312	-114044	0.580406	-0.236268
325	325	sp|P00403|COX2_HUMAN	P00403	N/A	N/A	Cytochrome c oxidase subunit 2 OS=Homo sapiens GN=MT-CO2 PE=1 SV=1	TRUE	-8.96866	0.00086	174183	301852	176214	293162	16341.9	18462.2	-127669	0.577047	-0.238789
308	308	sp|O43837|IDH3B_HUMAN	O43837	N/A	N/A	Isocitrate dehydrogenase [NAD] subunit beta, mitochondrial OS=Homo sapiens GN=IDH3B PE=1 SV=2	TRUE	-1.82728	0.14167	65377.4	113751	78262.8	124164	25264.9	38264.6	-48374.1	0.574739	-0.240529
127	127	sp|P0DMV9|HS71B_HUMAN	P0DMV9	N/A	N/A	Heat shock 70 kDa protein 1B OS=Homo sapiens GN=HSPA1B PE=1 SV=1	TRUE	-5.1763	0.00662	270528	470775	272100	490790	29012	60398.7	-200247	0.574643	-0.240602
181	181	sp|Q8NBJ7|SUMF2_HUMAN	Q8NBJ7	N/A	N/A	Sulfatase-modifying factor 2 OS=Homo sapiens GN=SUMF2 PE=1 SV=2	TRUE	-3.09056	0.03655	45643.4	79593.4	40856.4	80585.7	16837	8861.67	-33950	0.573457	-0.241499
130	130	sp|P14314|GLU2B_HUMAN	P14314	N/A	N/A	Glucosidase 2 subunit beta OS=Homo sapiens GN=PRKCSH PE=1 SV=2	TRUE	-6.46359	0.00295	372145	649940	350651	683775	45084.5	59235.5	-277795	0.572583	-0.242161
132	132	sp|P40227|TCPZ_HUMAN	P40227	N/A	N/A	T-complex protein 1 subunit zeta OS=Homo sapiens GN=CCT6A PE=1 SV=3	TRUE	-5.741	0.00456	159290	278368	170469	267392	27228.7	23435.8	-119077	0.57223	-0.242429
90	90	sp|P22695|QCR2_HUMAN	P22695	N/A	N/A	Cytochrome b-c1 complex subunit 2, mitochondrial OS=Homo sapiens GN=UQCRC2 PE=1 SV=3	TRUE	-2.33161	0.08011	36310.9	63562	42027.4	63340	10173.9	17501.5	-27251.2	0.571266	-0.243161
93	93	sp|P29401|TKT_HUMAN	P29401	N/A	N/A	Transketolase OS=Homo sapiens GN=TKT PE=1 SV=3	TRUE	-2.61913	0.05885	106339	186701	117285	194810	49909.5	18258.9	-80362.7	0.569565	-0.244456
62	62	sp|P20674|COX5A_HUMAN	P20674	N/A	N/A	Cytochrome c oxidase subunit 5A, mitochondrial OS=Homo sapiens GN=COX5A PE=1 SV=2	TRUE	-2.4215	0.07264	323837	569289	383253	597892	147734	94859.3	-245452	0.568844	-0.245007
159	159	sp|P12236|ADT3_HUMAN	P12236	N/A	N/A	ADP/ATP translocase 3 OS=Homo sapiens GN=SLC25A6 PE=1 SV=4	TRUE	-3.312	0.0296	154893	273099	147408	270968	25887.3	56135.9	-118206	0.567167	-0.246289
173	173	sp|P18124|RL7_HUMAN	P18124	N/A	N/A	60S ribosomal protein L7 OS=Homo sapiens GN=RPL7 PE=1 SV=1	TRUE	-4.52386	0.01063	781528	1.37887e+06	764487	1.46194e+06	169807	153206	-597346	0.566787	-0.24658
124	124	sp|Q99878|H2A1J_HUMAN	Q99878	N/A	N/A	Histone H2A type 1-J OS=Homo sapiens GN=HIST1H2AJ PE=1 SV=3	TRUE	-6.18016	0.00348	1.39005e+06	2.45932e+06	1.34366e+06	2.37635e+06	262799	144018	-1.06927e+06	0.565216	-0.247786
275	275	sp|O94826|TOM70_HUMAN	O94826	N/A	N/A	Mitochondrial import receptor subunit TOM70 OS=Homo sapiens GN=TOMM70A PE=1 SV=1	TRUE	-2.99753	0.04004	48993.1	86990.2	58906.4	86979.2	20137.5	8748.26	-37997.1	0.563203	-0.249335
340	340	sp|P06899|H2B1J_HUMAN	P06899	N/A	N/A	Histone H2B type 1-J OS=Homo sapiens GN=HIST1H2BJ PE=1 SV=3	TRUE	-0.592361	0.58547	2965.32	5266.97	3302.49	2196.12	1764.94	6494.42	-2301.65	0.563003	-0.249489
14	14	sp|P36578|RL4_HUMAN	P36578	N/A	N/A	60S ribosomal protein L4 OS=Homo sapiens GN=RPL4 PE=1 SV=5	TRUE	-5.1044	0.00696	729357	1.30277e+06	773181	1.29347e+06	183946	63423.3	-573411	0.559852	-0.251927
375	375	sp|Q9BXW7|CECR5_HUMAN	Q9BXW7	N/A	N/A	Cat eye syndrome critical region protein 5 OS=Homo sapiens GN=CECR5 PE=1 SV=1	TRUE	-0.813562	0.46155	18622.3	33351.4	8168.31	47268.3	19121.6	24853.2	-14729.1	0.558365	-0.253082
58	58	sp|Q96AG4|LRC59_HUMAN	Q96AG4	N/A	N/A	Leucine-rich repeat-containing protein 59 OS=Homo sapiens GN=LRRC59 PE=1 SV=1	TRUE	-9.85811	0.00059	433588	783427	429246	802837	12463.4	60189.3	-349839	0.55345	-0.256922
272	272	sp|P30049|ATPD_HUMAN	P30049	N/A	N/A	ATP synthase subunit delta, mitochondrial OS=Homo sapiens GN=ATP5D PE=1 SV=2	TRUE	-6.71885	0.00256	74322.6	134844	72754.9	135350	4275.96	15004.4	-60521.3	0.551175	-0.258711
15	15	sp|Q99623|PHB2_HUMAN	Q99623	N/A	N/A	Prohibitin-2 OS=Homo sapiens GN=PHB2 PE=1 SV=2	TRUE	-22.9966	2.1185e-05	1.30966e+06	2.38319e+06	1.28488e+06	2.40184e+06	71529.6	37697.6	-1.07353e+06	0.549542	-0.259999
170	170	sp|Q969Q0|RL36L_HUMAN	Q969Q0	N/A	N/A	60S ribosomal protein L36a-like OS=Homo sapiens GN=RPL36AL PE=1 SV=3	TRUE	-4.03465	0.01567	285402	523259	277020	552210	64665.1	79025.4	-237857	0.545431	-0.26326
236	236	sp|Q9NYU2|UGGG1_HUMAN	Q9NYU2	N/A	N/A	UDP-glucose:glycoprotein glucosyltransferase 1 OS=Homo sapiens GN=UGGT1 PE=1 SV=3	TRUE	-3.52437	0.02435	69309.6	127206	73047.4	120746	20569.9	19658.4	-57895.9	0.544863	-0.263713
133	133	sp|P30050|RL12_HUMAN	P30050	N/A	N/A	60S ribosomal protein L12 OS=Homo sapiens GN=RPL12 PE=1 SV=1	TRUE	-7.03435	0.00215	700912	1.31721e+06	623887	1.3194e+06	151697	3956.51	-616295	0.53212	-0.273991
186	186	sp|Q09666|AHNK_HUMAN	Q09666	N/A	N/A	Neuroblast differentiation-associated protein AHNAK OS=Homo sapiens GN=AHNAK PE=1 SV=2	TRUE	-11.861	0.00029	410056	775008	395019	787587	30359.9	43800.5	-364952	0.5291	-0.276463
122	122	sp|Q07021|C1QBP_HUMAN	Q07021	N/A	N/A	Complement component 1 Q subcomponent-binding protein, mitochondrial OS=Homo sapiens GN=C1QBP PE=1 SV=1	TRUE	-4.61572	0.00991	282550	542845	272814	579550	31576.3	92430.9	-260295	0.520499	-0.28358
119	119	sp|P45880|VDAC2_HUMAN	P45880	N/A	N/A	Voltage-dependent anion-selective channel protein 2 OS=Homo sapiens GN=VDAC2 PE=1 SV=2	TRUE	-8.22179	0.00119	673262	1.30126e+06	621295	1.29334e+06	127503	35296.2	-628003	0.51739	-0.286182
109	109	sp|P40429|RL13A_HUMAN	P40429	N/A	N/A	60S ribosomal protein L13a OS=Homo sapiens GN=RPL13A PE=1 SV=2	TRUE	-4.52418	0.01062	447717	874141	397241	870582	99016.4	129798	-426425	0.512179	-0.290578
231	231	sp|P28066|PSA5_HUMAN	P28066	N/A	N/A	Proteasome subunit alpha type-5 OS=Homo sapiens GN=PSMA5 PE=1 SV=3	TRUE	-4.96405	0.00768	46115.4	90064.3	40813.1	94260.7	10144	11499.9	-43948.8	0.512028	-0.290706
138	138	sp|P61313|RL15_HUMAN	P61313	N/A	N/A	60S ribosomal protein L15 OS=Homo sapiens GN=RPL15 PE=1 SV=2	TRUE	-3.69252	0.02097	185683	364339	179689	346629	41604.6	72745.4	-178656	0.509643	-0.292734
136	136	sp|P02786|TFR1_HUMAN	P02786	N/A	N/A	Transferrin receptor protein 1 OS=Homo sapiens GN=TFRC PE=1 SV=2	TRUE	-10.9722	0.00039	829930	1.63488e+06	882084	1.64374e+06	125982	16577.4	-804949	0.50764	-0.294444
139	139	sp|Q9H9B4|SFXN1_HUMAN	Q9H9B4	N/A	N/A	Sideroflexin-1 OS=Homo sapiens GN=SFXN1 PE=1 SV=4	TRUE	-13.3245	0.00018	147232	291320	139471	292694	17596	6417.89	-144087	0.505398	-0.296366
81	81	sp|P26373|RL13_HUMAN	P26373	N/A	N/A	60S ribosomal protein L13 OS=Homo sapiens GN=RPL13 PE=1 SV=4	TRUE	-10.1517	0.00053	933895	1.84849e+06	1.01377e+06	1.84711e+06	138399	72083	-914599	0.505219	-0.29652
367	367	sp|Q9HCN8|SDF2L_HUMAN	Q9HCN8	N/A	N/A	Stromal cell-derived factor 2-like protein 1 OS=Homo sapiens GN=SDF2L1 PE=1 SV=2	TRUE	-0.982657	0.38141	3737.61	7404.27	3024.8	5219.7	1809.84	6204.34	-3666.66	0.504791	-0.296888
102	102	sp|P61247|RS3A_HUMAN	P61247	N/A	N/A	40S ribosomal protein S3a OS=Homo sapiens GN=RPS3A PE=1 SV=2	TRUE	-3.62081	0.02234	203956	406707	210555	445179	48896.4	83760.5	-202751	0.501481	-0.299745
216	216	sp|P22626|ROA2_HUMAN	P22626	N/A	N/A	Heterogeneous nuclear ribonucleoproteins A2/B1 OS=Homo sapiens GN=HNRNPA2B1 PE=1 SV=2	TRUE	-22.2549	2.4134e-05	93497.5	186458	95337.8	185649	6056.7	3957.36	-92961	0.501439	-0.299782
54	54	sp|Q16778|H2B2E_HUMAN	Q16778	N/A	N/A	Histone H2B type 2-E OS=Homo sapiens GN=HIST2H2BE PE=1 SV=3	TRUE	-1.03581	0.3588	20519.7	41091.3	18914.4	58879.6	6062.93	33860.7	-20571.6	0.499368	-0.30158
352	352	sp|Q12906|ILF3_HUMAN	Q12906	N/A	N/A	Interleukin enhancer-binding factor 3 OS=Homo sapiens GN=ILF3 PE=1 SV=3	TRUE	-6.14222	0.00356	59844.5	120083	53097.7	116911	15239.5	7503.47	-60238.1	0.498361	-0.302456
183	183	sp|P62314|SMD1_HUMAN	P62314	N/A	N/A	Small nuclear ribonucleoprotein Sm D1 OS=Homo sapiens GN=SNRPD1 PE=1 SV=1	TRUE	-14.9593	0.00012	85577.5	173371	88481.3	170564	5476.92	8563.44	-87793.5	0.493609	-0.306617
47	47	sp|P16615|AT2A2_HUMAN	P16615	N/A	N/A	Sarcoplasmic/endoplasmic reticulum calcium ATPase 2 OS=Homo sapiens GN=ATP2A2 PE=1 SV=1	TRUE	-12.6802	0.00022	169253	344269	168078	349511	17083.6	16723	-175016	0.491629	-0.308362
180	180	sp|P62820|RAB1A_HUMAN	P62820	N/A	N/A	Ras-related protein Rab-1A OS=Homo sapiens GN=RAB1A PE=1 SV=3	TRUE	-1.50386	0.20705	32635.9	66431.8	44430	72593.3	21781.1	32259.3	-33795.9	0.491269	-0.30868
112	112	sp|Q04837|SSBP_HUMAN	Q04837	N/A	N/A	Single-stranded DNA-binding protein, mitochondrial OS=Homo sapiens GN=SSBP1 PE=1 SV=1	TRUE	-9.1928	0.00078	259092	530909	263453	506763	29241.7	42045.3	-271817	0.488016	-0.311566
157	157	sp|Q99536|VAT1_HUMAN	Q99536	N/A	N/A	Synaptic vesicle membrane protein VAT-1 homolog OS=Homo sapiens GN=VAT1 PE=1 SV=2	TRUE	-4.90522	0.00801	177457	364530	169865	377919	32538.3	57486.5	-187073	0.486809	-0.312641
269	269	sp|Q8N163|CCAR2_HUMAN	Q8N163	N/A	N/A	Cell cycle and apoptosis regulator protein 2 OS=Homo sapiens GN=CCAR2 PE=1 SV=2	TRUE	-5.62075	0.00493	88850.7	182520	78388.2	176374	26370.1	11737.7	-93669.1	0.4868	-0.312649
80	80	sp|P09622|DLDH_HUMAN	P09622	N/A	N/A	Dihydrolipoyl dehydrogenase, mitochondrial OS=Homo sapiens GN=DLD PE=1 SV=2	TRUE	-5.01254	0.00742	112587	231315	109659	215973	27582.3	30370.1	-118729	0.486724	-0.312717
364	364	sp|P84095|RHOG_HUMAN	P84095	N/A	N/A	Rho-related GTP-binding protein RhoG OS=Homo sapiens GN=RHOG PE=1 SV=1	TRUE	-11.9869	0.00028	50826.9	104631	50585.4	105858	5290.46	5696.72	-53803.9	0.485774	-0.313566
301	301	sp|Q9Y490|TLN1_HUMAN	Q9Y490	N/A	N/A	Talin-1 OS=Homo sapiens GN=TLN1 PE=1 SV=3	TRUE	-1.07486	0.34295	21900.1	45230.7	23442	61794.5	3255.29	37454.2	-23330.5	0.484188	-0.314986
33	33	sp|Q00839|HNRPU_HUMAN	Q00839	N/A	N/A	Heterogeneous nuclear ribonucleoprotein U OS=Homo sapiens GN=HNRNPU PE=1 SV=6	TRUE	-7.57157	0.00163	344974	713659	344953	684575	34810.6	76820.2	-368685	0.483388	-0.315704
121	121	sp|P47914|RL29_HUMAN	P47914	N/A	N/A	60S ribosomal protein L29 OS=Homo sapiens GN=RPL29 PE=1 SV=2	TRUE	-9.46102	0.0007	102242	213286	100059	218542	11522.7	16748.1	-111044	0.479365	-0.319334
152	152	sp|P62873|GBB1_HUMAN	P62873	N/A	N/A	Guanine nucleotide-binding protein G(I)/G(S)/G(T) subunit beta-1 OS=Homo sapiens GN=GNB1 PE=1 SV=3	TRUE	-8.11929	0.00125	149394	314311	145374	319976	19195.5	29482.8	-164917	0.475306	-0.323027
387	387	sp|O14828|SCAM3_HUMAN	O14828	N/A	N/A	Secretory carrier-associated membrane protein 3 OS=Homo sapiens GN=SCAMP3 PE=1 SV=3	TRUE	-5.95063	0.004	54707.6	115623	53828.8	107693	7011.06	16285.6	-60915.4	0.473155	-0.324997
164	164	sp|P43304|GPDM_HUMAN	P43304	N/A	N/A	Glycerol-3-phosphate dehydrogenase, mitochondrial OS=Homo sapiens GN=GPD2 PE=1 SV=3	TRUE	-4.3864	0.01182	91721.3	194031	78414.4	198635	38697.3	11601.5	-102310	0.472714	-0.325402
11	11	sp|P35232|PHB_HUMAN	P35232	N/A	N/A	Prohibitin OS=Homo sapiens GN=PHB PE=1 SV=1	TRUE	-7.88571	0.0014	1.20343e+06	2.55035e+06	1.19127e+06	2.71172e+06	85210.6	283306	-1.34692e+06	0.47187	-0.326178
285	285	sp|O95299|NDUAA_HUMAN	O95299	N/A	N/A	NADH dehydrogenase [ubiquinone] 1 alpha subcomplex subunit 10, mitochondrial OS=Homo sapiens GN=NDUFA10 PE=1 SV=1	TRUE	-1.29204	0.26594	17842.8	37990.6	16986.8	27147.4	1672.12	26957.4	-20147.8	0.469664	-0.328213
408	408	sp|Q96C19|EFHD2_HUMAN	Q96C19	N/A	N/A	EF-hand domain-containing protein D2 OS=Homo sapiens GN=EFHD2 PE=1 SV=1	TRUE	-1.19431	0.29834	7848.94	16863.8	7665.7	22048.7	1016.76	13034.2	-9014.87	0.465431	-0.332145
333	333	sp|P20020|AT2B1_HUMAN	P20020	N/A	N/A	Plasma membrane calcium-transporting ATPase 1 OS=Homo sapiens GN=ATP2B1 PE=1 SV=3	TRUE	-1.0574	0.34996	19544.6	42157.4	21369.8	51757.8	5958.81	36557.8	-22612.7	0.463611	-0.333846
140	140	sp|P50454|SERPH_HUMAN	P50454	N/A	N/A	Serpin H1 OS=Homo sapiens GN=SERPINH1 PE=1 SV=2	TRUE	-17.5653	6.1689e-05	620748	1.34646e+06	627332	1.34376e+06	42943.6	57242.1	-725710	0.461023	-0.336278
317	317	sp|P60900|PSA6_HUMAN	P60900	N/A	N/A	Proteasome subunit alpha type-6 OS=Homo sapiens GN=PSMA6 PE=1 SV=1	TRUE	-12.1407	0.00026	32335.7	70408.7	29772.5	71045.8	5052.84	1992.91	-38073	0.459258	-0.337944
43	43	sp|Q00610|CLH1_HUMAN	Q00610	N/A	N/A	Clathrin heavy chain 1 OS=Homo sapiens GN=CLTC PE=1 SV=5	TRUE	-14.7283	0.00012	182519	398486	181811	385196	3884.13	25099	-215966	0.458032	-0.339104
161	161	sp|P04844|RPN2_HUMAN	P04844	N/A	N/A	Dolichyl-diphosphooligosaccharide--protein glycosyltransferase subunit 2 OS=Homo sapiens GN=RPN2 PE=1 SV=3	TRUE	-20.9508	3.0675e-05	186717	408214	184717	410737	16754.5	7389.08	-221496	0.457401	-0.339703
31	31	sp|P62917|RL8_HUMAN	P62917	N/A	N/A	60S ribosomal protein L8 OS=Homo sapiens GN=RPL8 PE=1 SV=2	TRUE	-11.5821	0.00032	188383	412459	181789	406530	26567.5	20421.8	-224075	0.456732	-0.340338
303	303	sp|Q8NFJ5|RAI3_HUMAN	Q8NFJ5	N/A	N/A	Retinoic acid-induced protein 3 OS=Homo sapiens GN=GPRC5A PE=1 SV=2	TRUE	-1.78009	0.14967	2988.6	6551.06	2472.45	5676.47	2424.42	2477.41	-3562.46	0.456201	-0.340844
99	99	sp|O75947|ATP5H_HUMAN	O75947	N/A	N/A	ATP synthase subunit d, mitochondrial OS=Homo sapiens GN=ATP5H PE=1 SV=3	TRUE	-7.03174	0.00216	438215	961230	445807	977218	52098.4	117824	-523015	0.455889	-0.34114
111	111	sp|P49207|RL34_HUMAN	P49207	N/A	N/A	60S ribosomal protein L34 OS=Homo sapiens GN=RPL34 PE=1 SV=3	TRUE	-5.84549	0.00427	167299	372212	151899	376577	35840	49010.6	-204913	0.449472	-0.347298
85	85	sp|P05556|ITB1_HUMAN	P05556	N/A	N/A	Integrin beta-1 OS=Homo sapiens GN=ITGB1 PE=1 SV=2	TRUE	-2.28765	0.08407	78167.1	173998	73633.4	148931	16084.9	70751.1	-95831	0.449241	-0.347521
165	165	sp|Q07065|CKAP4_HUMAN	Q07065	N/A	N/A	Cytoskeleton-associated protein 4 OS=Homo sapiens GN=CKAP4 PE=1 SV=2	TRUE	-3.55043	0.02379	132227	296945	141312	335018	38923.7	70300	-164718	0.445292	-0.351355
418	418	sp|O95168|NDUB4_HUMAN	O95168	N/A	N/A	NADH dehydrogenase [ubiquinone] 1 beta subcomplex subunit 4 OS=Homo sapiens GN=NDUFB4 PE=1 SV=3	TRUE	-2.15842	0.09706	42968.2	96496.2	50371.5	111080	25805.5	34338.6	-53528	0.445284	-0.351363
7	7	sp|P38646|GRP75_HUMAN	P38646	N/A	N/A	Stress-70 protein, mitochondrial OS=Homo sapiens GN=HSPA9 PE=1 SV=2	TRUE	-13.5761	0.00017	717598	1.61589e+06	749682	1.61592e+06	114305	8297.46	-898294	0.444088	-0.352531
131	131	sp|Q00325|MPCP_HUMAN	Q00325	N/A	N/A	Phosphate carrier protein, mitochondrial OS=Homo sapiens GN=SLC25A3 PE=1 SV=2	TRUE	-18.3279	5.2136e-05	459444	1.03883e+06	468190	1.03395e+06	46409.3	29054.6	-579384	0.442271	-0.354311
18	18	sp|P40926|MDHM_HUMAN	P40926	N/A	N/A	Malate dehydrogenase, mitochondrial OS=Homo sapiens GN=MDH2 PE=1 SV=3	TRUE	-8.31123	0.00114	989166	2.24277e+06	1.0831e+06	2.32035e+06	170396	198032	-1.2536e+06	0.441046	-0.355516
115	115	sp|P62753|RS6_HUMAN	P62753	N/A	N/A	40S ribosomal protein S6 OS=Homo sapiens GN=RPS6 PE=1 SV=1	TRUE	-12.8804	0.00021	223630	513631	203990	511086	37648.8	10164.4	-290001	0.435391	-0.36112
10	10	sp|P30101|PDIA3_HUMAN	P30101	N/A	N/A	Protein disulfide-isomerase A3 OS=Homo sapiens GN=PDIA3 PE=1 SV=4	TRUE	-11.1133	0.00037	991330	2.28745e+06	965941	2.21774e+06	105543	172241	-1.29612e+06	0.433378	-0.363134
110	110	sp|P30048|PRDX3_HUMAN	P30048	N/A	N/A	Thioredoxin-dependent peroxide reductase, mitochondrial OS=Homo sapiens GN=PRDX3 PE=1 SV=3	TRUE	-17.0834	6.8866e-05	311375	719865	317537	715717	39355.6	12900.6	-408490	0.432547	-0.363967
64	64	sp|P15880|RS2_HUMAN	P15880	N/A	N/A	40S ribosomal protein S2 OS=Homo sapiens GN=RPS2 PE=1 SV=2	TRUE	-7.87244	0.00141	379892	882233	335369	896455	80537.2	75689.7	-502341	0.430603	-0.365923
282	282	sp|P62081|RS7_HUMAN	P62081	N/A	N/A	40S ribosomal protein S7 OS=Homo sapiens GN=RPS7 PE=1 SV=1	TRUE	-4.8297	0.00846	192534	448679	208528	474431	32261.4	86008.5	-256145	0.429113	-0.367428
200	200	sp|O75607|NPM3_HUMAN	O75607	N/A	N/A	Nucleoplasmin-3 OS=Homo sapiens GN=NPM3 PE=1 SV=3	TRUE	-8.90428	0.00088	307212	729066	295698	735167	20272.9	79515	-421854	0.421377	-0.375329
253	253	sp|Q6P5R6|RL22L_HUMAN	Q6P5R6	N/A	N/A	60S ribosomal protein L22-like 1 OS=Homo sapiens GN=RPL22L1 PE=1 SV=2	TRUE	-15.5938	9.8748e-05	93457.9	223234	98962.2	224618	11004.5	9310.22	-129776	0.418655	-0.378144
135	135	sp|P62263|RS14_HUMAN	P62263	N/A	N/A	40S ribosomal protein S14 OS=Homo sapiens GN=RPS14 PE=1 SV=3	TRUE	-27.155	1.0935e-05	334403	811243	332476	804210	26082.5	15644.6	-476840	0.412211	-0.384881
287	287	sp|P51571|SSRD_HUMAN	P51571	N/A	N/A	Translocon-associated protein subunit delta OS=Homo sapiens GN=SSR4 PE=1 SV=1	TRUE	-1.62502	0.17948	45856.7	111261	31048.8	143509	28900.2	63439.1	-65404.2	0.412155	-0.384939
154	154	sp|P46778|RL21_HUMAN	P46778	N/A	N/A	60S ribosomal protein L21 OS=Homo sapiens GN=RPL21 PE=1 SV=2	TRUE	-6.77992	0.00247	205409	499918	213678	506194	67304.2	33627.9	-294509	0.410886	-0.386279
421	421	sp|Q9Y678|COPG1_HUMAN	Q9Y678	N/A	N/A	Coatomer subunit gamma-1 OS=Homo sapiens GN=COPG1 PE=1 SV=1	TRUE	-4.01922	0.01587	31545.5	76954.5	31226.5	71892.4	6825.16	18339.8	-45409	0.409924	-0.387297
215	215	sp|P10412|H14_HUMAN	P10412	N/A	N/A	Histone H1.4 OS=Homo sapiens GN=HIST1H1E PE=1 SV=2	TRUE	-8.95868	0.00086	226647	553106	203085	532528	48515.8	40372.7	-326459	0.409771	-0.387458
51	51	sp|P04181|OAT_HUMAN	P04181	N/A	N/A	Ornithine aminotransferase, mitochondrial OS=Homo sapiens GN=OAT PE=1 SV=1	TRUE	-6.99467	0.0022	333717	822197	320311	796051	111040	47971.8	-488481	0.405884	-0.391598
420	420	sp|P53618|COPB_HUMAN	P53618	N/A	N/A	Coatomer subunit beta OS=Homo sapiens GN=COPB1 PE=1 SV=3	TRUE	-4.62974	0.00981	21383.9	52766.9	22977.5	51605.5	11392.1	2840.12	-31383	0.405252	-0.392275
388	388	sp|O43615|TIM44_HUMAN	O43615	N/A	N/A	Mitochondrial import inner membrane translocase subunit TIM44 OS=Homo sapiens GN=TIMM44 PE=1 SV=2	TRUE	-8.48921	0.00106	82368	203435	83183	192946	10151.8	22518.8	-121067	0.404886	-0.392667
59	59	sp|P04843|RPN1_HUMAN	P04843	N/A	N/A	Dolichyl-diphosphooligosaccharide--protein glycosyltransferase subunit 1 OS=Homo sapiens GN=RPN1 PE=1 SV=1	TRUE	-11.3091	0.00035	500365	1.23779e+06	531275	1.22291e+06	93410.6	63482.2	-737425	0.404241	-0.39336
175	175	sp|P14923|PLAK_HUMAN	P14923	N/A	N/A	Junction plakoglobin OS=Homo sapiens GN=JUP PE=1 SV=3	TRUE	-4.72796	0.00912	98985.3	246495	118227	259778	48565.9	23697.7	-147510	0.401571	-0.396238
411	411	sp|Q96EY1|DNJA3_HUMAN	Q96EY1	N/A	N/A	DnaJ homolog subfamily A member 3, mitochondrial OS=Homo sapiens GN=DNAJA3 PE=1 SV=2	TRUE	-29.4026	7.9665e-06	38562.7	96461.6	38088.9	95258.8	2284.86	2532.26	-57898.9	0.399773	-0.398187
328	328	sp|P23368|MAOM_HUMAN	P23368	N/A	N/A	NAD-dependent malic enzyme, mitochondrial OS=Homo sapiens GN=ME2 PE=1 SV=1	TRUE	-2.94864	0.04203	59335.1	148488	30809.2	149735	51102.5	11447.9	-89153.1	0.399595	-0.39838
326	326	sp|P31948|STIP1_HUMAN	P31948	N/A	N/A	Stress-induced-phosphoprotein 1 OS=Homo sapiens GN=STIP1 PE=1 SV=1	TRUE	-6.73717	0.00253	26106.6	65531	26309	66148.4	5740.46	8353.26	-39424.4	0.398385	-0.399697
44	44	sp|P52272|HNRPM_HUMAN	P52272	N/A	N/A	Heterogeneous nuclear ribonucleoprotein M OS=Homo sapiens GN=HNRNPM PE=1 SV=3	TRUE	-20.4158	3.3991e-05	309715	778117	313290	767042	21939.5	33133.3	-468402	0.398031	-0.400083
126	126	sp|P42126|ECI1_HUMAN	P42126	N/A	N/A	Enoyl-CoA delta isomerase 1, mitochondrial OS=Homo sapiens GN=ECI1 PE=1 SV=1	TRUE	-13.7116	0.00016	210900	530479	212185	529141	13109.2	38181.6	-319579	0.397565	-0.400592
16	16	sp|P11142|HSP7C_HUMAN	P11142	N/A	N/A	Heat shock cognate 71 kDa protein OS=Homo sapiens GN=HSPA8 PE=1 SV=1	TRUE	-12.4925	0.00024	908399	2.28733e+06	973950	2.29799e+06	143777	126016	-1.37893e+06	0.397144	-0.401052
383	383	sp|P62861|RS30_HUMAN	P62861	N/A	N/A	40S ribosomal protein S30 OS=Homo sapiens GN=FAU PE=1 SV=1	TRUE	-8.77514	0.00093	173808	438321	201549	436852	51649.1	7632.68	-264513	0.396532	-0.401722
283	283	sp|Q9Y2Q9|RT28_HUMAN	Q9Y2Q9	N/A	N/A	28S ribosomal protein S28, mitochondrial OS=Homo sapiens GN=MRPS28 PE=1 SV=1	TRUE	-1.48758	0.21108	37949	96266.7	25248.6	128111	39247	55410.6	-58317.7	0.394207	-0.404276
156	156	sp|P14854|CX6B1_HUMAN	P14854	N/A	N/A	Cytochrome c oxidase subunit 6B1 OS=Homo sapiens GN=COX6B1 PE=1 SV=2	TRUE	-19.6001	3.9959e-05	267269	680876	248494	678368	35530.3	8574.04	-413607	0.392537	-0.406119
286	286	sp|Q8IXM3|RM41_HUMAN	Q8IXM3	N/A	N/A	39S ribosomal protein L41, mitochondrial OS=Homo sapiens GN=MRPL41 PE=1 SV=1	TRUE	-1.32276	0.25647	21391.9	54683	12952.6	67976.2	14778.5	41010.5	-33291.1	0.391199	-0.407602
41	41	sp|P00505|AATM_HUMAN	P00505	N/A	N/A	Aspartate aminotransferase, mitochondrial OS=Homo sapiens GN=GOT2 PE=1 SV=3	TRUE	-6.18694	0.00347	373753	965789	337848	954007	80306.7	144987	-592036	0.386992	-0.412298
219	219	sp|Q9ULC5|ACSL5_HUMAN	Q9ULC5	N/A	N/A	Long-chain-fatty-acid--CoA ligase 5 OS=Homo sapiens GN=ACSL5 PE=1 SV=1	TRUE	-8.01483	0.00131	77789.8	202551	80499.3	211214	5878.71	26312.8	-124761	0.384051	-0.415611
188	188	sp|Q15907|RB11B_HUMAN	Q15907	N/A	N/A	Ras-related protein Rab-11B OS=Homo sapiens GN=RAB11B PE=1 SV=4	TRUE	-15.9845	8.9559e-05	244347	636320	238600	650148	30510.8	29548.1	-391973	0.384	-0.415669
280	280	sp|P39656|OST48_HUMAN	P39656	N/A	N/A	Dolichyl-diphosphooligosaccharide--protein glycosyltransferase 48 kDa subunit OS=Homo sapiens GN=DDOST PE=1 SV=4	TRUE	-10.5597	0.00046	461777	1.20556e+06	517149	1.21501e+06	118721	28093.2	-743783	0.383039	-0.416757
19	19	sp|P07237|PDIA1_HUMAN	P07237	N/A	N/A	Protein disulfide-isomerase OS=Homo sapiens GN=P4HB PE=1 SV=3	TRUE	-17.5826	6.1449e-05	466143	1.22554e+06	493716	1.21498e+06	71403.7	22310.2	-759398	0.380357	-0.419809
370	370	sp|P43897|EFTS_HUMAN	P43897	N/A	N/A	Elongation factor Ts, mitochondrial OS=Homo sapiens GN=TSFM PE=1 SV=2	TRUE	-3.21609	0.0324	23839.1	62802.9	32254.8	57952.2	18420.1	10051.8	-38963.8	0.379586	-0.420689
192	192	sp|P50416|CPT1A_HUMAN	P50416	N/A	N/A	Carnitine O-palmitoyltransferase 1, liver isoform OS=Homo sapiens GN=CPT1A PE=1 SV=2	TRUE	-11.9536	0.00028	84415.3	223435	90691.8	224309	15935.4	12321.9	-139019	0.377808	-0.422729
65	65	sp|O75390|CISY_HUMAN	O75390	N/A	N/A	Citrate synthase, mitochondrial OS=Homo sapiens GN=CS PE=1 SV=2	TRUE	-5.37434	0.00579	89991.4	238287	78863.8	259977	23740.9	41479.2	-148295	0.37766	-0.422899
120	120	sp|P62266|RS23_HUMAN	P62266	N/A	N/A	40S ribosomal protein S23 OS=Homo sapiens GN=RPS23 PE=1 SV=3	TRUE	-11.9568	0.00028	57306.2	152073	63923.6	150421	13229.6	3664.89	-94766.3	0.376835	-0.423849
70	70	sp|Q9Y4L1|HYOU1_HUMAN	Q9Y4L1	N/A	N/A	Hypoxia up-regulated protein 1 OS=Homo sapiens GN=HYOU1 PE=1 SV=1	TRUE	-8.46359	0.00107	174290	463047	192264	483888	41116.7	42443.4	-288757	0.376398	-0.424352
389	389	sp|O43674|NDUB5_HUMAN	O43674	N/A	N/A	NADH dehydrogenase [ubiquinone] 1 beta subcomplex subunit 5, mitochondrial OS=Homo sapiens GN=NDUFB5 PE=1 SV=1	TRUE	-1.52265	0.20251	15369.8	40919.7	16463	55252.7	8838.76	27687.1	-25549.9	0.375608	-0.425265
209	209	sp|P37108|SRP14_HUMAN	P37108	N/A	N/A	Signal recognition particle 14 kDa protein OS=Homo sapiens GN=SRP14 PE=1 SV=2	TRUE	-8.33381	0.00113	93060.5	251083	90687.9	235859	10189.8	31221.8	-158023	0.370636	-0.431052
255	255	sp|Q9Y6C9|MTCH2_HUMAN	Q9Y6C9	N/A	N/A	Mitochondrial carrier homolog 2 OS=Homo sapiens GN=MTCH2 PE=1 SV=1	TRUE	-7.77759	0.00147	108223	292250	98155.5	282995	36062.1	19469.8	-184027	0.37031	-0.431435
371	371	sp|O96000|NDUBA_HUMAN	O96000	N/A	N/A	NADH dehydrogenase [ubiquinone] 1 beta subcomplex subunit 10 OS=Homo sapiens GN=NDUFB10 PE=1 SV=3	TRUE	-7.23103	0.00194	20348.2	55104.4	18346.7	55023.1	4016.79	7292.03	-34756.2	0.369267	-0.432659
360	360	sp|Q9Y5M8|SRPRB_HUMAN	Q9Y5M8	N/A	N/A	Signal recognition particle receptor subunit beta OS=Homo sapiens GN=SRPRB PE=1 SV=3	TRUE	-7.24553	0.00193	41120.3	111673	43284.1	115815	4443.84	16269.7	-70552.4	0.368222	-0.433891
349	349	sp|P23528|COF1_HUMAN	P23528	N/A	N/A	Cofilin-1 OS=Homo sapiens GN=CFL1 PE=1 SV=3	TRUE	-3.10856	0.03592	20888.7	56734.8	19331.3	55142.6	19683.5	3388.48	-35846.1	0.368182	-0.433937
6	6	sp|P14625|ENPL_HUMAN	P14625	N/A	N/A	Endoplasmin OS=Homo sapiens GN=HSP90B1 PE=1 SV=1	TRUE	-13.597	0.00017	1.98446e+06	5.40044e+06	2.08568e+06	5.36782e+06	263085	346608	-3.41598e+06	0.367462	-0.434788
205	205	sp|P63244|GBLP_HUMAN	P63244	N/A	N/A	Guanine nucleotide-binding protein subunit beta-2-like 1 OS=Homo sapiens GN=GNB2L1 PE=1 SV=3	TRUE	-7.16472	0.00201	78711.9	215178	77164.2	228773	22181	24420.6	-136466	0.365798	-0.436758
5	5	sp|P06576|ATPB_HUMAN	P06576	N/A	N/A	ATP synthase subunit beta, mitochondrial OS=Homo sapiens GN=ATP5B PE=1 SV=3	TRUE	-16.5538	7.7995e-05	1.55603e+06	4.25386e+06	1.52226e+06	4.25469e+06	281171	24984	-2.69783e+06	0.365792	-0.436765
21	21	sp|Q14697|GANAB_HUMAN	Q14697	N/A	N/A	Neutral alpha-glucosidase AB OS=Homo sapiens GN=GANAB PE=1 SV=3	TRUE	-32.9224	5.076e-06	1.1318e+06	3.13187e+06	1.10319e+06	3.12726e+06	95997.2	43088.6	-2.00007e+06	0.361381	-0.442034
199	199	sp|P63220|RS21_HUMAN	P63220	N/A	N/A	40S ribosomal protein S21 OS=Homo sapiens GN=RPS21 PE=1 SV=1	TRUE	-2.89143	0.0445	30714.1	85752.7	28295.4	102609	7223.11	32168.7	-55038.6	0.358171	-0.44591
197	197	sp|P23284|PPIB_HUMAN	P23284	N/A	N/A	Peptidyl-prolyl cis-trans isomerase B OS=Homo sapiens GN=PPIB PE=1 SV=2	TRUE	-11.148	0.00037	275736	778934	269692	789225	27678.5	73117.9	-503199	0.353991	-0.451008
8	8	sp|P25705|ATPA_HUMAN	P25705	N/A	N/A	ATP synthase subunit alpha, mitochondrial OS=Homo sapiens GN=ATP5A1 PE=1 SV=1	TRUE	-11.1976	0.00036	270669	765882	258849	767993	57219.6	50926.4	-495213	0.353408	-0.451723
250	250	sp|P35613|BASI_HUMAN	P35613	N/A	N/A	Basigin OS=Homo sapiens GN=BSG PE=1 SV=2	TRUE	-4.79619	0.00867	93847.9	265557	91798.9	286519	13372.2	60550.2	-171709	0.353401	-0.451732
390	390	sp|P38919|IF4A3_HUMAN	P38919	N/A	N/A	Eukaryotic initiation factor 4A-III OS=Homo sapiens GN=EIF4A3 PE=1 SV=4	TRUE	-3.7139	0.02058	36262.7	103081	48386.4	110077	27786.1	14106.7	-66818.2	0.351789	-0.453718
386	386	sp|P03928|ATP8_HUMAN	P03928	N/A	N/A	ATP synthase protein 8 OS=Homo sapiens GN=MT-ATP8 PE=1 SV=1	TRUE	-1.29459	0.26514	12379.8	35307.5	13876.3	31320.9	8253.62	29544.1	-22927.7	0.350628	-0.455153
196	196	sp|P24752|THIL_HUMAN	P24752	N/A	N/A	Acetyl-CoA acetyltransferase, mitochondrial OS=Homo sapiens GN=ACAT1 PE=1 SV=1	TRUE	-9.87963	0.00059	226381	647769	224494	644623	58070.2	45667.1	-421388	0.349478	-0.45658
357	357	sp|Q9NUJ1|ABHDA_HUMAN	Q9NUJ1	N/A	N/A	Mycophenolic acid acyl-glucuronide esterase, mitochondrial OS=Homo sapiens GN=ABHD10 PE=1 SV=1	TRUE	-13.7071	0.00016	69897	202496	75948.4	199654	13481.4	9949.68	-132599	0.345178	-0.461957
69	69	sp|P13667|PDIA4_HUMAN	P13667	N/A	N/A	Protein disulfide-isomerase A4 OS=Homo sapiens GN=PDIA4 PE=1 SV=2	TRUE	-3.90691	0.01744	78527.4	227751	80519.7	256990	10809.6	65266.4	-149224	0.344795	-0.46244
313	313	sp|P53597|SUCA_HUMAN	P53597	N/A	N/A	Succinyl-CoA ligase [ADP/GDP-forming] subunit alpha, mitochondrial OS=Homo sapiens GN=SUCLG1 PE=1 SV=4	TRUE	-2.4445	0.07086	19852.8	58110.4	20887.6	47673.9	5257.36	26592.7	-38257.6	0.341639	-0.466433
194	194	sp|P53621|COPA_HUMAN	P53621	N/A	N/A	Coatomer subunit alpha OS=Homo sapiens GN=COPA PE=1 SV=2	TRUE	-6.6406	0.00267	121109	357453	104393	376883	46706.6	40232	-236345	0.33881	-0.470043
166	166	sp|P62899|RL31_HUMAN	P62899	N/A	N/A	60S ribosomal protein L31 OS=Homo sapiens GN=RPL31 PE=1 SV=1	TRUE	-7.74287	0.0015	171938	509425	158410	531597	28520.8	69900.1	-337488	0.337513	-0.47171
26	26	sp|P49411|EFTU_HUMAN	P49411	N/A	N/A	Elongation factor Tu, mitochondrial OS=Homo sapiens GN=TUFM PE=1 SV=2	TRUE	-12.2695	0.00025	582309	1.72801e+06	560308	1.67992e+06	51498.1	153317	-1.1457e+06	0.336983	-0.472391
40	40	sp|P49368|TCPG_HUMAN	P49368	N/A	N/A	T-complex protein 1 subunit gamma OS=Homo sapiens GN=CCT3 PE=1 SV=4	TRUE	-8.10885	0.00126	121560	360968	106498	365282	39458.8	32528	-239409	0.33676	-0.472679
217	217	sp|P51148|RAB5C_HUMAN	P51148	N/A	N/A	Ras-related protein Rab-5C OS=Homo sapiens GN=RAB5C PE=1 SV=2	TRUE	-3.61024	0.02255	45532.4	135361	40512.4	144434	34416	25938.7	-89828.4	0.336378	-0.473172
105	105	sp|P54819|KAD2_HUMAN	P54819	N/A	N/A	Adenylate kinase 2, mitochondrial OS=Homo sapiens GN=AK2 PE=1 SV=2	TRUE	-13.9229	0.00015	598236	1.79798e+06	590724	1.78712e+06	34305.6	145256	-1.19975e+06	0.332726	-0.477913
84	84	sp|P32322|P5CR1_HUMAN	P32322	N/A	N/A	Pyrroline-5-carboxylate reductase 1, mitochondrial OS=Homo sapiens GN=PYCR1 PE=1 SV=2	TRUE	-6.99288	0.0022	168598	513786	181238	479373	22456	82497.1	-345188	0.328148	-0.483931
369	369	sp|P50402|EMD_HUMAN	P50402	N/A	N/A	Emerin OS=Homo sapiens GN=EMD PE=1 SV=1	TRUE	-7.04108	0.00214	19939	60832	18894.5	60017.9	4841.84	8817.46	-40893	0.327771	-0.484429
103	103	sp|P31040|SDHA_HUMAN	P31040	N/A	N/A	Succinate dehydrogenase [ubiquinone] flavoprotein subunit, mitochondrial OS=Homo sapiens GN=SDHA PE=1 SV=2	TRUE	-5.34	0.00593	66584.6	203178	71625.2	214181	20909.1	39060.2	-136593	0.327716	-0.484502
396	396	sp|P31943|HNRH1_HUMAN	P31943	N/A	N/A	Heterogeneous nuclear ribonucleoprotein H OS=Homo sapiens GN=HNRNPH1 PE=1 SV=4	TRUE	-6.13522	0.00358	51241	156780	54574.8	162945	16197.5	25007.7	-105539	0.326834	-0.485673
304	304	sp|O43678|NDUA2_HUMAN	O43678	N/A	N/A	NADH dehydrogenase [ubiquinone] 1 alpha subcomplex subunit 2 OS=Homo sapiens GN=NDUFA2 PE=1 SV=3	TRUE	-4.54149	0.01049	57639.3	178641	53539.7	192139	13518.8	44123.4	-121001	0.322655	-0.491262
316	316	sp|P08708|RS17_HUMAN	P08708	N/A	N/A	40S ribosomal protein S17 OS=Homo sapiens GN=RPS17 PE=1 SV=2	TRUE	-5.35547	0.00586	24828.3	76992.2	32649.6	80138.5	15291.8	7126.17	-52163.9	0.322478	-0.491499
238	238	sp|Q12849|GRSF1_HUMAN	Q12849	N/A	N/A	G-rich sequence factor 1 OS=Homo sapiens GN=GRSF1 PE=1 SV=3	TRUE	-7.83517	0.00143	46302.4	144881	44211.2	149247	10408.8	19145.3	-98578.3	0.31959	-0.495407
114	114	sp|P23396|RS3_HUMAN	P23396	N/A	N/A	40S ribosomal protein S3 OS=Homo sapiens GN=RPS3 PE=1 SV=2	TRUE	-8.47528	0.00106	113387	354961	139895	354988	47454.5	13616.4	-241574	0.319434	-0.495619
23	23	sp|P05023|AT1A1_HUMAN	P05023	N/A	N/A	Sodium/potassium-transporting ATPase subunit alpha-1 OS=Homo sapiens GN=ATP1A1 PE=1 SV=1	TRUE	-15.7413	9.5148e-05	368442	1.15914e+06	361195	1.16898e+06	81484.8	30489.2	-790694	0.317859	-0.497766
416	416	sp|P22307|NLTP_HUMAN	P22307	N/A	N/A	Non-specific lipid-transfer protein OS=Homo sapiens GN=SCP2 PE=1 SV=2	TRUE	-5.3968	0.0057	24002.3	75590.4	14849.3	76059.8	16021	4177.56	-51588	0.317532	-0.498213
373	373	sp|Q9NVS2|RT18A_HUMAN	Q9NVS2	N/A	N/A	28S ribosomal protein S18a, mitochondrial OS=Homo sapiens GN=MRPS18A PE=1 SV=1	TRUE	-5.81235	0.00436	21017	66216.7	19812.3	66514.4	5327.55	12370.9	-45199.7	0.317397	-0.498397
61	61	sp|P31930|QCR1_HUMAN	P31930	N/A	N/A	Cytochrome b-c1 complex subunit 1, mitochondrial OS=Homo sapiens GN=UQCRC1 PE=1 SV=3	TRUE	-16.6465	7.6293e-05	272280	863762	286635	834368	26945.9	55330.6	-591482	0.315226	-0.501379
237	237	sp|P50213|IDH3A_HUMAN	P50213	N/A	N/A	Isocitrate dehydrogenase [NAD] subunit alpha, mitochondrial OS=Homo sapiens GN=IDH3A PE=1 SV=1	TRUE	-18.5981	4.9199e-05	246183	784166	268486	771610	41082.4	28679.5	-537983	0.313943	-0.503149
213	213	sp|P62249|RS16_HUMAN	P62249	N/A	N/A	40S ribosomal protein S16 OS=Homo sapiens GN=RPS16 PE=1 SV=2	TRUE	-9.74936	0.00062	192094	612397	176362	632975	27272	69511.6	-420303	0.313675	-0.50352
184	184	sp|Q15366|PCBP2_HUMAN	Q15366	N/A	N/A	Poly(rC)-binding protein 2 OS=Homo sapiens GN=PCBP2 PE=1 SV=1	TRUE	-13.0681	0.0002	108948	348874	118903	346762	23271.1	21672.3	-239926	0.312285	-0.505449
397	397	sp|Q13283|G3BP1_HUMAN	Q13283	N/A	N/A	Ras GTPase-activating protein-binding protein 1 OS=Homo sapiens GN=G3BP1 PE=1 SV=1	TRUE	-2.73233	0.05232	54402.1	175116	58872.9	205580	19558.6	73979.8	-120714	0.310664	-0.50771
294	294	sp|Q9UL25|RAB21_HUMAN	Q9UL25	N/A	N/A	Ras-related protein Rab-21 OS=Homo sapiens GN=RAB21 PE=1 SV=3	TRUE	-10.7205	0.00043	41010.1	132238	46306.8	131996	14305.8	3547.53	-91227.5	0.310124	-0.508464
248	248	sp|O75396|SC22B_HUMAN	O75396	N/A	N/A	Vesicle-trafficking protein SEC22b OS=Homo sapiens GN=SEC22B PE=1 SV=4	TRUE	-8.54583	0.00103	157094	516852	155790	538312	62050.4	38292.9	-359758	0.303944	-0.517206
270	270	sp|P30044|PRDX5_HUMAN	P30044	N/A	N/A	Peroxiredoxin-5, mitochondrial OS=Homo sapiens GN=PRDX5 PE=1 SV=4	TRUE	-9.54604	0.00067	71449.3	235405	78437.3	237169	13903.1	26299.8	-163956	0.303516	-0.517818
402	402	sp|O95571|ETHE1_HUMAN	O95571	N/A	N/A	Persulfide dioxygenase ETHE1, mitochondrial OS=Homo sapiens GN=ETHE1 PE=1 SV=2	TRUE	-8.94568	0.00086	75130.4	248927	65791.1	240221	21356	26005.1	-173797	0.301817	-0.520257
245	245	sp|P09651|ROA1_HUMAN	P09651	N/A	N/A	Heterogeneous nuclear ribonucleoprotein A1 OS=Homo sapiens GN=HNRNPA1 PE=1 SV=5	TRUE	-7.45415	0.00173	65004.1	215954	66159.6	217527	34189.2	7832.42	-150950	0.301008	-0.521422
327	327	sp|P16144|ITB4_HUMAN	P16144	N/A	N/A	Integrin beta-4 OS=Homo sapiens GN=ITGB4 PE=1 SV=5	TRUE	-6.5039	0.00288	76378.7	254744	78157.2	270311	11567.3	46070.4	-178365	0.299826	-0.523131
97	97	sp|Q8NBS9|TXND5_HUMAN	Q8NBS9	N/A	N/A	Thioredoxin domain-containing protein 5 OS=Homo sapiens GN=TXNDC5 PE=1 SV=2	TRUE	-15.8115	9.3491e-05	178564	596543	177285	577252	15698.9	43011.7	-417979	0.299331	-0.523849
273	273	sp|Q9H7Z7|PGES2_HUMAN	Q9H7Z7	N/A	N/A	Prostaglandin E synthase 2 OS=Homo sapiens GN=PTGES2 PE=1 SV=1	TRUE	-1.52024	0.20309	11624.5	38851.6	8809.49	45867.9	8678.9	29781.8	-27227.1	0.299203	-0.524034
24	24	sp|P34897|GLYM_HUMAN	P34897	N/A	N/A	Serine hydroxymethyltransferase, mitochondrial OS=Homo sapiens GN=SHMT2 PE=1 SV=3	TRUE	-20.3247	3.46e-05	665486	2.23479e+06	677535	2.24944e+06	122974	52558.7	-1.56931e+06	0.297784	-0.526098
258	258	sp|P25786|PSA1_HUMAN	P25786	N/A	N/A	Proteasome subunit alpha type-1 OS=Homo sapiens GN=PSMA1 PE=1 SV=1	TRUE	-7.1564	0.00202	37850.5	127150	40991.4	124850	13422.3	16940.1	-89299.9	0.297683	-0.526246
182	182	sp|O95831|AIFM1_HUMAN	O95831	N/A	N/A	Apoptosis-inducing factor 1, mitochondrial OS=Homo sapiens GN=AIFM1 PE=1 SV=1	TRUE	-5.46034	0.00547	71346.5	240531	66976.4	264765	30591.2	44093.7	-169185	0.296621	-0.527798
63	63	sp|P68363|TBA1B_HUMAN	P68363	N/A	N/A	Tubulin alpha-1B chain OS=Homo sapiens GN=TUBA1B PE=1 SV=1	TRUE	-5.52155	0.00525	148346	502660	166414	544256	77162.6	79993.9	-354314	0.295122	-0.529999
320	320	sp|P62269|RS18_HUMAN	P62269	N/A	N/A	40S ribosomal protein S18 OS=Homo sapiens GN=RPS18 PE=1 SV=3	TRUE	-5.08335	0.00706	51500.4	174852	40985.4	176905	24595.2	34081.8	-123352	0.294537	-0.530861
262	262	sp|P40939|ECHA_HUMAN	P40939	N/A	N/A	Trifunctional enzyme subunit alpha, mitochondrial OS=Homo sapiens GN=HADHA PE=1 SV=2	TRUE	-8.17503	0.00122	145325	494898	124606	491362	63007.5	38930.8	-349573	0.293646	-0.532176
267	267	sp|Q9Y277|VDAC3_HUMAN	Q9Y277	N/A	N/A	Voltage-dependent anion-selective channel protein 3 OS=Homo sapiens GN=VDAC3 PE=1 SV=1	TRUE	-10.3756	0.00049	39337.1	134065	43440.6	132331	8011.09	13633.9	-94727.5	0.293419	-0.532512
292	292	sp|Q9HAV7|GRPE1_HUMAN	Q9HAV7	N/A	N/A	GrpE protein homolog 1, mitochondrial OS=Homo sapiens GN=GRPEL1 PE=1 SV=2	TRUE	-5.95779	0.00398	290026	991871	246491	991163	98336.2	178781	-701845	0.292403	-0.534018
407	407	sp|P62273|RS29_HUMAN	P62273	N/A	N/A	40S ribosomal protein S29 OS=Homo sapiens GN=RPS29 PE=1 SV=2	TRUE	-6.78827	0.00246	46178	158492	49503.2	173145	8272.8	27437.3	-112314	0.291358	-0.535573
291	291	sp|Q07666|KHDR1_HUMAN	Q07666	N/A	N/A	KH domain-containing, RNA-binding, signal transduction-associated protein 1 OS=Homo sapiens GN=KHDRBS1 PE=1 SV=1	TRUE	-9.01945	0.00084	29745.4	102473	29983.8	100901	9449.01	10284.6	-72727.6	0.290276	-0.537189
189	189	sp|P39019|RS19_HUMAN	P39019	N/A	N/A	40S ribosomal protein S19 OS=Homo sapiens GN=RPS19 PE=1 SV=2	TRUE	-11.8264	0.00029	91854.7	316970	91861.9	322013	29099.9	15498.2	-225116	0.28979	-0.537917
296	296	sp|P46459|NSF_HUMAN	P46459	N/A	N/A	Vesicle-fusing ATPase OS=Homo sapiens GN=NSF PE=1 SV=3	TRUE	-1.56343	0.19299	10700.2	37149.5	9926.7	45321.3	4332.76	28979.9	-26449.3	0.28803	-0.540562
228	228	sp|Q14126|DSG2_HUMAN	Q14126	N/A	N/A	Desmoglein-2 OS=Homo sapiens GN=DSG2 PE=1 SV=2	TRUE	-4.21461	0.01354	36681.4	128501	29772	147823	13507.3	35234.1	-91819.6	0.285456	-0.54446
234	234	sp|Q9GZT3|SLIRP_HUMAN	Q9GZT3	N/A	N/A	SRA stem-loop-interacting RNA-binding protein, mitochondrial OS=Homo sapiens GN=SLIRP PE=1 SV=1	TRUE	-14.7959	0.00012	287390	1.01923e+06	291244	1.02818e+06	79216.3	32625	-731842	0.281967	-0.549802
134	134	sp|P62851|RS25_HUMAN	P62851	N/A	N/A	40S ribosomal protein S25 OS=Homo sapiens GN=RPS25 PE=1 SV=1	TRUE	-11.025	0.00038	268181	958236	264457	963878	90700.2	59380	-690055	0.279869	-0.553044
198	198	sp|P36542|ATPG_HUMAN	P36542	N/A	N/A	ATP synthase subunit gamma, mitochondrial OS=Homo sapiens GN=ATP5C1 PE=1 SV=1	TRUE	-5.39452	0.00571	57326.8	206273	81912.2	208844	42599.2	21733.5	-148946	0.277917	-0.556084
398	398	sp|Q08211|DHX9_HUMAN	Q08211	N/A	N/A	ATP-dependent RNA helicase A OS=Homo sapiens GN=DHX9 PE=1 SV=4	TRUE	-3.784	0.01937	12255.9	44141.9	14359.5	48433.8	9246.5	11292.5	-31886	0.277648	-0.556505
214	214	sp|Q969H8|MYDGF_HUMAN	Q969H8	N/A	N/A	Myeloid-derived growth factor OS=Homo sapiens GN=MYDGF PE=1 SV=1	TRUE	-39.7786	2.3863e-06	71679.4	258206	73582.9	258567	3400.18	7375.81	-186527	0.277605	-0.556572
32	32	sp|P61604|CH10_HUMAN	P61604	N/A	N/A	10 kDa heat shock protein, mitochondrial OS=Homo sapiens GN=HSPE1 PE=1 SV=2	TRUE	-12.6812	0.00022	517520	1.88039e+06	504083	1.88756e+06	120426	141943	-1.36287e+06	0.27522	-0.56032
167	167	sp|P12268|IMDH2_HUMAN	P12268	N/A	N/A	Inosine-5'-monophosphate dehydrogenase 2 OS=Homo sapiens GN=IMPDH2 PE=1 SV=2	TRUE	-2.89534	0.04432	29982.3	109276	30316.4	129664	14323.8	45220.9	-79294.2	0.274371	-0.561661
329	329	sp|P60174|TPIS_HUMAN	P60174	N/A	N/A	Triosephosphate isomerase OS=Homo sapiens GN=TPI1 PE=1 SV=3	TRUE	-11.5174	0.00032	18533.6	67742.5	16335.2	65456.5	6155.72	4107.53	-49208.9	0.273589	-0.562901
96	96	sp|P54886|P5CS_HUMAN	P54886	N/A	N/A	Delta-1-pyrroline-5-carboxylate synthase OS=Homo sapiens GN=ALDH18A1 PE=1 SV=2	TRUE	-7.38846	0.00179	139504	516718	147290	503712	77833.5	41971.8	-377214	0.26998	-0.568668
362	362	sp|Q96I24|FUBP3_HUMAN	Q96I24	N/A	N/A	Far upstream element-binding protein 3 OS=Homo sapiens GN=FUBP3 PE=1 SV=2	TRUE	-7.05669	0.00213	17812.5	65978.4	19429	65464.7	10157.3	6049.32	-48166	0.269974	-0.568678
428	428	sp|Q9Y3F4|STRAP_HUMAN	Q9Y3F4	N/A	N/A	Serine-threonine kinase receptor-associated protein OS=Homo sapiens GN=STRAP PE=1 SV=1	TRUE	-1.43111	0.22565	8562.95	31740.3	4303.84	24613.8	9660.38	26335.3	-23177.4	0.269781	-0.568988
334	334	sp|P84103|SRSF3_HUMAN	P84103	N/A	N/A	Serine/arginine-rich splicing factor 3 OS=Homo sapiens GN=SRSF3 PE=1 SV=1	TRUE	-5.1144	0.00691	84012	311890	101047	305504	74885.7	18651.4	-227878	0.269364	-0.56966
113	113	sp|P60842|IF4A1_HUMAN	P60842	N/A	N/A	Eukaryotic initiation factor 4A-I OS=Homo sapiens GN=EIF4A1 PE=1 SV=1	TRUE	-13.128	0.00019	444967	1.69226e+06	388007	1.7322e+06	149176	69481.1	-1.2473e+06	0.262942	-0.58014
73	73	sp|P48047|ATPO_HUMAN	P48047	N/A	N/A	ATP synthase subunit O, mitochondrial OS=Homo sapiens GN=ATP5O PE=1 SV=1	TRUE	-27.6231	1.0216e-05	641572	2.45048e+06	621280	2.40521e+06	38206.9	106795	-1.80891e+06	0.261815	-0.582006
149	149	sp|P56385|ATP5I_HUMAN	P56385	N/A	N/A	ATP synthase subunit e, mitochondrial OS=Homo sapiens GN=ATP5I PE=1 SV=2	TRUE	-19.7757	3.857e-05	233978	894618	226637	884511	49485.4	29986.5	-660639	0.26154	-0.582462
142	142	sp|P10606|COX5B_HUMAN	P10606	N/A	N/A	Cytochrome c oxidase subunit 5B, mitochondrial OS=Homo sapiens GN=COX5B PE=1 SV=2	TRUE	-8.3791	0.00111	131777	509885	119917	496924	40096.5	67090.4	-378108	0.258444	-0.587633
240	240	sp|P14174|MIF_HUMAN	P14174	N/A	N/A	Macrophage migration inhibitory factor OS=Homo sapiens GN=MIF PE=1 SV=4	TRUE	-7.84066	0.00143	108166	419869	117109	424579	25218.4	64073	-311703	0.257618	-0.589024
243	243	sp|Q9NYF8|BCLF1_HUMAN	Q9NYF8	N/A	N/A	Bcl-2-associated transcription factor 1 OS=Homo sapiens GN=BCLAF1 PE=1 SV=2	TRUE	-5.9701	0.00395	17587.4	68725.9	18057.5	71538.1	2794.88	14570.7	-51138.4	0.255907	-0.591918
78	78	sp|P42704|LPPRC_HUMAN	P42704	N/A	N/A	Leucine-rich PPR motif-containing protein, mitochondrial OS=Homo sapiens GN=LRPPRC PE=1 SV=3	TRUE	-9.68743	0.00064	69320.7	270936	65287.1	272595	34855.1	9194.66	-201615	0.255857	-0.592003
393	393	sp|P47985|UCRI_HUMAN	P47985	N/A	N/A	Cytochrome b-c1 complex subunit Rieske, mitochondrial OS=Homo sapiens GN=UQCRFS1 PE=1 SV=2	TRUE	-4.63283	0.00979	116075	454943	139072	464487	101890	75292.7	-338867	0.255143	-0.593216
361	361	sp|Q9Y399|RT02_HUMAN	Q9Y399	N/A	N/A	28S ribosomal protein S2, mitochondrial OS=Homo sapiens GN=MRPS2 PE=1 SV=1	TRUE	-5.09104	0.00703	47470.1	187727	44749.6	209080	9108.1	46840.4	-140257	0.252867	-0.597107
185	185	sp|P63104|1433Z_HUMAN	P63104	N/A	N/A	14-3-3 protein zeta/delta OS=Homo sapiens GN=YWHAZ PE=1 SV=1	TRUE	-9.94446	0.00057	38659.4	153423	44443.9	160980	14111.5	14156.7	-114764	0.251979	-0.598635
249	249	sp|P25685|DNJB1_HUMAN	P25685	N/A	N/A	DnaJ homolog subfamily B member 1 OS=Homo sapiens GN=DNAJB1 PE=1 SV=4	TRUE	-5.22884	0.00639	14656	58198.2	13884.6	64229	4759.83	13615.3	-43542.3	0.251828	-0.598896
359	359	sp|P46783|RS10_HUMAN	P46783	N/A	N/A	40S ribosomal protein S10 OS=Homo sapiens GN=RPS10 PE=1 SV=1	TRUE	-16.9281	7.1397e-05	33725.3	134377	35332.4	135159	7584.39	6966.67	-100651	0.250976	-0.600368
409	409	sp|Q7Z4W1|DCXR_HUMAN	Q7Z4W1	N/A	N/A	L-xylulose reductase OS=Homo sapiens GN=DCXR PE=1 SV=2	TRUE	-13.0463	0.0002	47932.9	191270	47211.2	198142	10071.8	16145.7	-143337	0.250604	-0.601012
53	53	sp|P36551|HEM6_HUMAN	P36551	N/A	N/A	Oxygen-dependent coproporphyrinogen-III oxidase, mitochondrial OS=Homo sapiens GN=CPOX PE=1 SV=3	TRUE	-9.83107	0.0006	226772	910102	220730	957349	13327.2	119650	-683331	0.249171	-0.603502
66	66	sp|Q15365|PCBP1_HUMAN	Q15365	N/A	N/A	Poly(rC)-binding protein 1 OS=Homo sapiens GN=PCBP1 PE=1 SV=2	TRUE	-11.2096	0.00036	73190.8	295006	75381.3	288358	11239.9	32378.4	-221815	0.2481	-0.605374
83	83	sp|Q7KZF4|SND1_HUMAN	Q7KZF4	N/A	N/A	Staphylococcal nuclease domain-containing protein 1 OS=Homo sapiens GN=SND1 PE=1 SV=1	TRUE	-14.5717	0.00013	127042	514576	134788	500830	18127.9	42346.9	-387534	0.246887	-0.607502
36	36	sp|P62937|PPIA_HUMAN	P62937	N/A	N/A	Peptidyl-prolyl cis-trans isomerase A OS=Homo sapiens GN=PPIA PE=1 SV=2	TRUE	-11.2549	0.00036	943316	3.8774e+06	954430	3.97611e+06	136967	430261	-2.93409e+06	0.243286	-0.613884
242	242	sp|Q13151|ROA0_HUMAN	Q13151	N/A	N/A	Heterogeneous nuclear ribonucleoprotein A0 OS=Homo sapiens GN=HNRNPA0 PE=1 SV=1	TRUE	-3.51571	0.02454	25166.5	103517	27235.3	114242	16546.6	34873.8	-78350.5	0.243114	-0.614189
225	225	sp|Q13247|SRSF6_HUMAN	Q13247	N/A	N/A	Serine/arginine-rich splicing factor 6 OS=Homo sapiens GN=SRSF6 PE=1 SV=2	TRUE	-24.5693	1.6285e-05	183399	756151	180943	754735	29114.8	27975.5	-572753	0.242542	-0.615212
210	210	sp|P13804|ETFA_HUMAN	P13804	N/A	N/A	Electron transfer flavoprotein subunit alpha, mitochondrial OS=Homo sapiens GN=ETFA PE=1 SV=1	TRUE	-10.1711	0.00053	140626	579919	167059	569122	69065.9	28742.6	-439293	0.242492	-0.615302
403	403	sp|P24539|AT5F1_HUMAN	P24539	N/A	N/A	ATP synthase F(0) complex subunit B1, mitochondrial OS=Homo sapiens GN=ATP5F1 PE=1 SV=2	TRUE	-11.6397	0.00031	61245.3	254037	58012.7	268934	10199.1	26814.4	-192792	0.241088	-0.617825
338	338	sp|Q9H3N1|TMX1_HUMAN	Q9H3N1	N/A	N/A	Thioredoxin-related transmembrane protein 1 OS=Homo sapiens GN=TMX1 PE=1 SV=1	TRUE	-11.4928	0.00033	57721.1	241395	55102.3	243742	27228.2	4986.52	-183674	0.239115	-0.621394
288	288	sp|Q13162|PRDX4_HUMAN	Q13162	N/A	N/A	Peroxiredoxin-4 OS=Homo sapiens GN=PRDX4 PE=1 SV=1	TRUE	-12.0141	0.00028	21274.3	89456.2	17424	86757.9	7976.53	5744.37	-68181.9	0.237818	-0.623755
339	339	sp|Q7Z7H8|RM10_HUMAN	Q7Z7H8	N/A	N/A	39S ribosomal protein L10, mitochondrial OS=Homo sapiens GN=MRPL10 PE=1 SV=3	TRUE	-1.63839	0.17668	6312.68	26695.7	5257.19	38828.7	2688.64	21379.9	-20383	0.236468	-0.626227
279	279	sp|O75439|MPPB_HUMAN	O75439	N/A	N/A	Mitochondrial-processing peptidase subunit beta OS=Homo sapiens GN=PMPCB PE=1 SV=2	TRUE	-12.1353	0.00026	47242.8	200150	45627.1	199270	10928	18891.1	-152907	0.236037	-0.62702
227	227	sp|P35527|K1C9_HUMAN	P35527	N/A	N/A	Keratin, type I cytoskeletal 9 OS=Homo sapiens GN=KRT9 PE=1 SV=3	TRUE	-9.65601	0.00064	8743.71	37316.7	8314.43	37901.9	2662.99	4379.16	-28572.9	0.234311	-0.630207
268	268	sp|Q02218|ODO1_HUMAN	Q02218	N/A	N/A	2-oxoglutarate dehydrogenase, mitochondrial OS=Homo sapiens GN=OGDH PE=1 SV=3	TRUE	-5.26903	0.00622	21558.5	93678.8	13437.6	97412	17162	16355.9	-72120.3	0.230133	-0.638022
426	426	sp|P35606|COPB2_HUMAN	P35606	N/A	N/A	Coatomer subunit beta' OS=Homo sapiens GN=COPB2 PE=1 SV=2	TRUE	-6.05362	0.00376	33649.2	149513	33694.9	145061	32220.8	7797.06	-115864	0.225058	-0.647705
297	297	sp|P49748|ACADV_HUMAN	P49748	N/A	N/A	Very long-chain specific acyl-CoA dehydrogenase, mitochondrial OS=Homo sapiens GN=ACADVL PE=1 SV=1	TRUE	-6.91771	0.00229	26166.8	117260	26258.5	116267	22707.3	2137.82	-91092.8	0.223153	-0.651397
405	405	sp|Q9UBX3|DIC_HUMAN	Q9UBX3	N/A	N/A	Mitochondrial dicarboxylate carrier OS=Homo sapiens GN=SLC25A10 PE=1 SV=2	TRUE	-1.60485	0.1838	13527.4	60972.2	17942.4	87460	9042.51	50400.5	-47444.9	0.221861	-0.653919
187	187	sp|P09382|LEG1_HUMAN	P09382	N/A	N/A	Galectin-1 OS=Homo sapiens GN=LGALS1 PE=1 SV=2	TRUE	-14.2768	0.00014	168272	760304	162457	782574	15797.5	70066.3	-592033	0.221321	-0.654977
323	323	sp|P08754|GNAI3_HUMAN	P08754	N/A	N/A	Guanine nucleotide-binding protein G(k) subunit alpha OS=Homo sapiens GN=GNAI3 PE=1 SV=3	TRUE	-3.19158	0.03317	49134.5	222858	7096.67	237889	72860.1	59832.4	-173724	0.220474	-0.656642
410	410	sp|Q96C01|F136A_HUMAN	Q96C01	N/A	N/A	Protein FAM136A OS=Homo sapiens GN=FAM136A PE=1 SV=1	TRUE	-7.29218	0.00188	11303.5	51757	14754.5	54972.8	7572.34	5914.78	-40453.5	0.218395	-0.660758
423	423	sp|P36957|ODO2_HUMAN	P36957	N/A	N/A	Dihydrolipoyllysine-residue succinyltransferase component of 2-oxoglutarate dehydrogenase complex, mitochondrial OS=Homo sapiens GN=DLST PE=1 SV=4	TRUE	-4.50814	0.01076	39924.1	184103	38268.2	209599	16974.2	52729.4	-144179	0.216858	-0.663825
381	381	sp|Q96FQ6|S10AG_HUMAN	Q96FQ6	N/A	N/A	Protein S100-A16 OS=Homo sapiens GN=S100A16 PE=1 SV=1	TRUE	-7.74908	0.00149	949.022	4388.23	909.945	4205.65	185.347	746.043	-3439.21	0.216265	-0.665013
151	151	sp|Q15084|PDIA6_HUMAN	Q15084	N/A	N/A	Protein disulfide-isomerase A6 OS=Homo sapiens GN=PDIA6 PE=1 SV=1	TRUE	-9.32053	0.00074	109186	516970	116859	547133	19169.6	73314.5	-407784	0.211204	-0.675298
424	424	sp|P13647|K2C5_HUMAN	P13647	N/A	N/A	Keratin, type II cytoskeletal 5 OS=Homo sapiens GN=KRT5 PE=1 SV=3	TRUE	-5.68043	0.00474	8881.62	42381.5	6398.88	39174.8	6696.41	7713.43	-33499.9	0.209563	-0.678685
330	330	sp|Q99798|ACON_HUMAN	Q99798	N/A	N/A	Aconitate hydratase, mitochondrial OS=Homo sapiens GN=ACO2 PE=1 SV=2	TRUE	-17.6019	6.1182e-05	16913.2	83503.5	17637.6	80388.4	1585.41	6357.87	-66590.3	0.202545	-0.693478
305	305	sp|P30153|2AAA_HUMAN	P30153	N/A	N/A	Serine/threonine-protein phosphatase 2A 65 kDa regulatory subunit A alpha isoform OS=Homo sapiens GN=PPP2R1A PE=1 SV=4	TRUE	-4.52971	0.01058	22496.5	111707	21398	120277	10239.5	32538.9	-89210.7	0.201388	-0.695966
312	312	sp|Q96HS1|PGAM5_HUMAN	Q96HS1	N/A	N/A	Serine/threonine-protein phosphatase PGAM5, mitochondrial OS=Homo sapiens GN=PGAM5 PE=1 SV=2	TRUE	-19.3709	4.1867e-05	72878.4	369784	74765.1	359824	11163.1	24086.7	-296906	0.197084	-0.705349
261	261	sp|P62854|RS26_HUMAN	P62854	N/A	N/A	40S ribosomal protein S26 OS=Homo sapiens GN=RPS26 PE=1 SV=3	TRUE	-7.20862	0.00196	19896.5	101066	21763.5	104444	17987.4	7537.73	-81169	0.196868	-0.705826
354	354	sp|Q3ZCQ8|TIM50_HUMAN	Q3ZCQ8	N/A	N/A	Mitochondrial import inner membrane translocase subunit TIM50 OS=Homo sapiens GN=TIMM50 PE=1 SV=2	TRUE	-14.2696	0.00014	11694.2	59511.7	12118	57732.2	1838.12	5505.35	-47817.5	0.196502	-0.706633
302	302	sp|Q13011|ECH1_HUMAN	Q13011	N/A	N/A	Delta(3,5)-Delta(2,4)-dienoyl-CoA isomerase, mitochondrial OS=Homo sapiens GN=ECH1 PE=1 SV=2	TRUE	-18.0672	5.5178e-05	31432.4	161062	31375.2	159051	11163.1	5460.75	-129629	0.195158	-0.709615
168	168	sp|Q86V81|THOC4_HUMAN	Q86V81	N/A	N/A	THO complex subunit 4 OS=Homo sapiens GN=ALYREF PE=1 SV=3	TRUE	-10.0718	0.00055	61463.8	318557	60886.5	301600	13833.1	41992.6	-257093	0.192944	-0.714568
179	179	sp|P55084|ECHB_HUMAN	P55084	N/A	N/A	Trifunctional enzyme subunit beta, mitochondrial OS=Homo sapiens GN=HADHB PE=1 SV=3	TRUE	-11.0714	0.00038	63052.3	331770	82350	334518	39497	14397.7	-268718	0.190048	-0.721136
221	221	sp|Q04637|IF4G1_HUMAN	Q04637	N/A	N/A	Eukaryotic translation initiation factor 4 gamma 1 OS=Homo sapiens GN=EIF4G1 PE=1 SV=4	TRUE	-5.93029	0.00405	20004.4	105881	9499.07	104755	24906.5	2959.25	-85876.1	0.188934	-0.72369
298	298	sp|Q9NX63|MIC19_HUMAN	Q9NX63	N/A	N/A	MICOS complex subunit MIC19 OS=Homo sapiens GN=CHCHD3 PE=1 SV=1	TRUE	-18.4123	5.1195e-05	15582.8	82745.4	14441.5	83670.3	2864.15	5631.53	-67162.7	0.188322	-0.7251
244	244	sp|P82675|RT05_HUMAN	P82675	N/A	N/A	28S ribosomal protein S5, mitochondrial OS=Homo sapiens GN=MRPS5 PE=1 SV=2	TRUE	-4.24507	0.01321	11313.6	60076.6	11767.2	69096.1	3114.28	19650.8	-48763	0.18832	-0.725104
380	380	sp|P09669|COX6C_HUMAN	P09669	N/A	N/A	Cytochrome c oxidase subunit 6C OS=Homo sapiens GN=COX6C PE=1 SV=2	TRUE	-10.4518	0.00047	61578.2	332242	51019.1	340434	20729.6	39776.3	-270664	0.185341	-0.732028
399	399	sp|Q7L014|DDX46_HUMAN	Q7L014	N/A	N/A	Probable ATP-dependent RNA helicase DDX46 OS=Homo sapiens GN=DDX46 PE=1 SV=2	TRUE	-8.40138	0.0011	18095.8	98526.9	19978.4	100365	8382.46	14307.1	-80431.1	0.183664	-0.735977
332	332	sp|P98179|RBM3_HUMAN	P98179	N/A	N/A	RNA-binding protein 3 OS=Homo sapiens GN=RBM3 PE=1 SV=1	TRUE	-1.87596	0.1339	15928.1	86918.5	20593.5	100198	9036.7	64918.5	-70990.4	0.183253	-0.736948
172	172	sp|P35221|CTNA1_HUMAN	P35221	N/A	N/A	Catenin alpha-1 OS=Homo sapiens GN=CTNNA1 PE=1 SV=1	TRUE	-1.62903	0.17864	5044.04	27836.8	4358.44	36523.5	4738.43	23766.4	-22792.7	0.181201	-0.74184
311	311	sp|P04792|HSPB1_HUMAN	P04792	N/A	N/A	Heat shock protein beta-1 OS=Homo sapiens GN=HSPB1 PE=1 SV=2	TRUE	-7.89328	0.00139	11018.6	60905.8	13325.2	60183.6	7059.24	8366.73	-49887.2	0.180912	-0.742532
271	271	sp|P04040|CATA_HUMAN	P04040	N/A	N/A	Catalase OS=Homo sapiens GN=CAT PE=1 SV=3	TRUE	-14.6497	0.00013	29842.9	165445	26940.5	163513	7573.83	14130.6	-135602	0.180379	-0.743814
293	293	sp|Q9NVI7|ATD3A_HUMAN	Q9NVI7	N/A	N/A	ATPase family AAA domain-containing protein 3A OS=Homo sapiens GN=ATAD3A PE=1 SV=2	TRUE	-5.22869	0.00639	27207.4	151825	3587.41	152796	41180.2	2881.22	-124618	0.179202	-0.746657
223	223	sp|Q8NBJ5|GT251_HUMAN	Q8NBJ5	N/A	N/A	Procollagen galactosyltransferase 1 OS=Homo sapiens GN=COLGALT1 PE=1 SV=1	TRUE	-55.8653	6.1469e-07	54833.1	306349	55200.4	309366	728.318	7763.92	-251516	0.178989	-0.747173
414	414	sp|Q96C36|P5CR2_HUMAN	Q96C36	N/A	N/A	Pyrroline-5-carboxylate reductase 2 OS=Homo sapiens GN=PYCR2 PE=1 SV=1	TRUE	-6.08049	0.0037	20481.1	122983	19317.7	136070	17481	23386.6	-102501	0.166537	-0.77849
372	372	sp|Q9P0J0|NDUAD_HUMAN	Q9P0J0	N/A	N/A	NADH dehydrogenase [ubiquinone] 1 alpha subcomplex subunit 13 OS=Homo sapiens GN=NDUFA13 PE=1 SV=3	TRUE	-8.71157	0.00096	17597.9	105925	13220.6	107914	15961.2	7324.16	-88327.3	0.166135	-0.779539
137	137	sp|Q92945|FUBP2_HUMAN	Q92945	N/A	N/A	Far upstream element-binding protein 2 OS=Homo sapiens GN=KHSRP PE=1 SV=4	TRUE	-13.2297	0.00019	75551	458862	79848.2	457495	27159.9	42198.7	-383311	0.164649	-0.783442
307	307	sp|Q9Y3B7|RM11_HUMAN	Q9Y3B7	N/A	N/A	39S ribosomal protein L11, mitochondrial OS=Homo sapiens GN=MRPL11 PE=1 SV=1	TRUE	-7.18092	0.00199	20051.8	141629	5518.13	143201	27737.8	9515.8	-121577	0.14158	-0.848999
395	395	sp|P25205|MCM3_HUMAN	P25205	N/A	N/A	DNA replication licensing factor MCM3 OS=Homo sapiens GN=MCM3 PE=1 SV=3	TRUE	-20.0983	3.6172e-05	28575.5	214914	23804	211011	13226.6	9106.55	-186338	0.132963	-0.87627
229	229	sp|Q92520|FAM3C_HUMAN	Q92520	N/A	N/A	Protein FAM3C OS=Homo sapiens GN=FAM3C PE=1 SV=1	TRUE	-13.7709	0.00016	45108.3	341291	44515.6	343191	8304.36	36315.4	-296183	0.132169	-0.878869
309	309	sp|Q92896|GSLG1_HUMAN	Q92896	N/A	N/A	Golgi apparatus protein 1 OS=Homo sapiens GN=GLG1 PE=1 SV=2	TRUE	-9.6551	0.00064	10359.8	80926.7	4508.53	80627.5	12246.5	3205.8	-70566.9	0.128015	-0.892741
394	394	sp|Q969V3|NCLN_HUMAN	Q969V3	N/A	N/A	Nicalin OS=Homo sapiens GN=NCLN PE=1 SV=2	TRUE	-13.7871	0.00016	10946.6	87708.2	10736.7	84458.8	5288.65	8063.85	-76761.6	0.124807	-0.90376
162	162	sp|Q9P0J1|PDP1_HUMAN	Q9P0J1	N/A	N/A	[Pyruvate dehydrogenase [acetyl-transferring]]-phosphatase 1, mitochondrial OS=Homo sapiens GN=PDP1 PE=1 SV=3	TRUE	-10.9225	0.0004	23872	191361	27552.3	203789	13150.3	23076	-167489	0.124749	-0.903964
281	281	sp|P22570|ADRO_HUMAN	P22570	N/A	N/A	NADPH:adrenodoxin oxidoreductase, mitochondrial OS=Homo sapiens GN=FDXR PE=1 SV=3	TRUE	-5.27498	0.00619	15562.4	136170	7057.15	136391	16046.9	36205	-120608	0.114286	-0.942006
353	353	sp|Q71RC2|LARP4_HUMAN	Q71RC2	N/A	N/A	La-related protein 4 OS=Homo sapiens GN=LARP4 PE=1 SV=3	TRUE	-10.5311	0.00046	10471.2	93800.9	5247.1	97338	10362.2	8969.88	-83329.7	0.111632	-0.952212
344	344	sp|P33991|MCM4_HUMAN	P33991	N/A	N/A	DNA replication licensing factor MCM4 OS=Homo sapiens GN=MCM4 PE=1 SV=5	TRUE	-18.1551	5.4129e-05	8228.74	88781	8576.64	87900.7	7098.77	2943.76	-80552.2	0.0926859	-1.03299
412	412	sp|O75380|NDUS6_HUMAN	O75380	N/A	N/A	NADH dehydrogenase [ubiquinone] iron-sulfur protein 6, mitochondrial OS=Homo sapiens GN=NDUFS6 PE=1 SV=1	TRUE	-8.64217	0.00099	2221.61	24542.1	2504.37	24382.1	1287.36	4284.19	-22320.4	0.0905227	-1.04324
324	324	sp|P13073|COX41_HUMAN	P13073	N/A	N/A	Cytochrome c oxidase subunit 4 isoform 1, mitochondrial OS=Homo sapiens GN=COX4I1 PE=1 SV=1	TRUE	-9.05015	0.00083	2380.14	27490.9	1358.88	29325.2	2004.6	4367.75	-25110.8	0.0865791	-1.06259
318	318	sp|O75964|ATP5L_HUMAN	O75964	N/A	N/A	ATP synthase subunit g, mitochondrial OS=Homo sapiens GN=ATP5L PE=1 SV=3	TRUE	-12.8722	0.00021	40360.3	475969	27425.4	491301	25120.6	52958.3	-435609	0.0847962	-1.07162
290	290	sp|O75534|CSDE1_HUMAN	O75534	N/A	N/A	Cold shock domain-containing protein E1 OS=Homo sapiens GN=CSDE1 PE=1 SV=2	TRUE	-40.7365	2.1701e-06	5082.38	81157.3	4476.25	82847.5	1319.97	2953	-76074.9	0.0626239	-1.20326
377	377	sp|Q96HR9|REEP6_HUMAN	Q96HR9	N/A	N/A	Receptor expression-enhancing protein 6 OS=Homo sapiens GN=REEP6 PE=1 SV=1	TRUE	-31.6573	5.9343e-06	11009.9	202610	11758	204296	9093.65	5215.13	-191601	0.0543404	-1.26488
211	211	sp|Q14978|NOLC1_HUMAN	Q14978	N/A	N/A	Nucleolar and coiled-body phosphoprotein 1 OS=Homo sapiens GN=NOLC1 PE=1 SV=2	TRUE	-31.4216	6.1138e-06	11835.5	248857	9358.62	250967	5120.41	12020.2	-237022	0.0475592	-1.32277
226	226	sp|P51659|DHB4_HUMAN	P51659	N/A	N/A	Peroxisomal multifunctional enzyme type 2 OS=Homo sapiens GN=HSD17B4 PE=1 SV=3	TRUE	-56.3967	5.9187e-07	8066.45	199798	7820.25	201820	2045.14	5521.88	-191732	0.040373	-1.39391
